# Supplementary material for: Identification of brain-enriched proteins in the cerebrospinal fluid proteome by LC-MS/MS profiling and mining of the Human Protein Atlas
Source: Clin Proteomics. 2016 May 15;13:11. doi: 10.1186/s12014-016-9111-3 (PMC4868024; doi:10.1186/s12014-016-9111-3)
Supplement: Supplementary file 3 — 10.1186/s12014-016-9111-3 Brain-enriched proteins of secreted/membrane origin. [file 12014_2016_9111_MOESM3_ESM.xlsx]

## Sheet: Table C.1
Additional table 1. Brain-enriched proteins of secreted/membrane origin.
Gene	Ensembl	Gene description (HPA)	Protein class	RNA tissue category	RNA TS	RNA TS FPKM brain	FPKM max non specific
ADCY1	ENSG00000164742	Adenylate cyclase 1 (brain)	Cancer-related genes, Enzymes, Predicted membrane proteins, Protein evidence (Kim et al 2014)	Tissue enriched	5	cerebral cortex: 19.7	testis: 3.6
APLP1	ENSG00000105290	Amyloid beta (A4) precursor-like protein 1	Plasma proteins, Predicted membrane proteins, Predicted secreted proteins, Protein evidence (Ezkurdia et al 2014), Protein evidence (Kim et al 2014)	Tissue enriched	6	cerebral cortex: 382.6	adrenal gland: 60.6
ASCL1	ENSG00000139352	Achaete-scute family bHLH transcription factor 1	Predicted secreted proteins, Transcription factors	Tissue enriched	6	cerebral cortex: 8.5	stomach: 1.5
ASIC1	ENSG00000110881	Acid-sensing (proton-gated) ion channel 1	FDA approved drug targets, Predicted membrane proteins	Tissue enriched	9	cerebral cortex: 32.4	prostate: 3.8
ATP1B2	ENSG00000129244	ATPase, Na+/K+ transporting, beta 2 polypeptide	Predicted membrane proteins, Protein evidence (Ezkurdia et al 2014), Protein evidence (Kim et al 2014)	Tissue enriched	6	cerebral cortex: 152.3	ovary: 25.0
B3GAT1	ENSG00000109956	Beta-1,3-glucuronyltransferase 1 (glucuronosyltransferase P)	Enzymes, Predicted membrane proteins	Tissue enriched	8	cerebral cortex: 58.2	thyroid gland: 7.5
B3GAT2	ENSG00000112309	Beta-1,3-glucuronyltransferase 2 (glucuronosyltransferase S)	Enzymes, Predicted membrane proteins	Tissue enriched	10	cerebral cortex: 9.1	testis: 0.9
B4GALNT1	ENSG00000135454	Beta-1,4-N-acetyl-galactosaminyl transferase 1	Disease related genes, Enzymes, Potential drug targets, Predicted secreted proteins, Protein evidence (Ezkurdia et al 2014)	Tissue enriched	7	cerebral cortex: 23.3	skeletal muscle: 3.5
BAI2	ENSG00000121753	Brain-specific angiogenesis inhibitor 2	G-protein coupled receptors, Predicted membrane proteins, Predicted secreted proteins, Protein evidence (Ezkurdia et al 2014), Protein evidence (Kim et al 2014), Transporters	Tissue enriched	8	cerebral cortex: 72.7	duodenum: 9.5
BAI3	ENSG00000135298	Brain-specific angiogenesis inhibitor 3	G-protein coupled receptors, Plasma proteins, Predicted membrane proteins, Protein evidence (Kim et al 2014)	Tissue enriched	6	cerebral cortex: 35.1	smooth muscle: 6.2
BCAN	ENSG00000132692	Brevican	Plasma proteins, Predicted secreted proteins, Protein evidence (Ezkurdia et al 2014), Protein evidence (Kim et al 2014)	Tissue enriched	15	cerebral cortex: 196.1	skin: 13.1
BRINP1	ENSG00000078725	Bone morphogenetic protein/retinoic acid inducible neural-specific 1	Predicted secreted proteins, Protein evidence (Kim et al 2014)	Tissue enriched	8	cerebral cortex: 34.3	adrenal gland: 4.3
BRSK1	ENSG00000160469	BR serine/threonine kinase 1	Enzymes, Plasma proteins, Predicted membrane proteins, Protein evidence (Ezkurdia et al 2014), Protein evidence (Kim et al 2014)	Tissue enriched	6	cerebral cortex: 58.1	adrenal gland: 10.1
BTBD17	ENSG00000204347	BTB (POZ) domain containing 17	Predicted secreted proteins, Protein evidence (Kim et al 2014)	Tissue enriched	12	cerebral cortex: 4.7	adrenal gland: 0.4
C11orf87	ENSG00000185742	Chromosome 11 open reading frame 87	Predicted membrane proteins	Tissue enriched	19	cerebral cortex: 18.1	endometrium: 0.9
C1QL1	ENSG00000131094	Complement component 1, q subcomponent-like 1	Plasma proteins, Predicted secreted proteins, Protein evidence (Kim et al 2014)	Tissue enriched	7	cerebral cortex: 15.2	prostate: 2.3
C1QL2	ENSG00000144119	Complement component 1, q subcomponent-like 2	Predicted secreted proteins, Protein evidence (Kim et al 2014)	Tissue enriched	11	cerebral cortex: 1.3	lymph node: 0.1
C1QL3	ENSG00000165985	Complement component 1, q subcomponent-like 3	Predicted secreted proteins, Protein evidence (Kim et al 2014)	Tissue enriched	10	cerebral cortex: 22.2	kidney: 2.2
C1QTNF4	ENSG00000172247	C1q and tumor necrosis factor related protein 4	Predicted secreted proteins, Protein evidence (Kim et al 2014)	Tissue enriched	8	cerebral cortex: 10.1	bone marrow: 1.3
CABP1	ENSG00000157782	Calcium binding protein 1	Cytoskeleton related proteins, Predicted secreted proteins, Protein evidence (Kim et al 2014)	Tissue enriched	5	cerebral cortex: 39.7	adipose tissue: 7.7
CACNA1E	ENSG00000198216	Calcium channel, voltage-dependent, R type, alpha 1E subunit	Predicted membrane proteins, Protein evidence (Kim et al 2014), Voltage-gated ion channels	Tissue enriched	7	cerebral cortex: 6.1	adrenal gland: 0.8
CACNG2	ENSG00000166862	Calcium channel, voltage-dependent, gamma subunit 2	Disease related genes, Potential drug targets, Predicted membrane proteins, Protein evidence (Kim et al 2014), Transporters	Tissue enriched	8	cerebral cortex: 7.5	adrenal gland: 0.9
CACNG3	ENSG00000006116	Calcium channel, voltage-dependent, gamma subunit 3	Predicted membrane proteins, Protein evidence (Kim et al 2014), Transporters	Tissue enriched	22	cerebral cortex: 24.1	adrenal gland: 1.1
CACNG7	ENSG00000105605	Calcium channel, voltage-dependent, gamma subunit 7	Predicted membrane proteins, Protein evidence (Kim et al 2014), Transporters	Tissue enriched	60	cerebral cortex: 30.6	adrenal gland: 0.5
CACNG8	ENSG00000142408	Calcium channel, voltage-dependent, gamma subunit 8	Predicted membrane proteins, Protein evidence (Kim et al 2014), Transporters	Tissue enriched	44	cerebral cortex: 13.2	testis: 0.3
CADM2	ENSG00000175161	Cell adhesion molecule 2	Predicted membrane proteins, Protein evidence (Ezkurdia et al 2014), Protein evidence (Kim et al 2014)	Tissue enriched	10	cerebral cortex: 54.9	adrenal gland: 5.7
CBLN2	ENSG00000141668	Cerebellin 2 precursor	Predicted secreted proteins, Protein evidence (Kim et al 2014)	Tissue enriched	9	cerebral cortex: 24.0	small intestine: 2.6
CDH8	ENSG00000150394	Cadherin 8, type 2	Predicted membrane proteins, Protein evidence (Kim et al 2014)	Tissue enriched	8	cerebral cortex: 20.7	ovary: 2.7
CEND1	ENSG00000184524	Cell cycle exit and neuronal differentiation 1	Predicted membrane proteins, Protein evidence (Ezkurdia et al 2014), Protein evidence (Kim et al 2014)	Tissue enriched	9	cerebral cortex: 46.9	adrenal gland: 5.0
CHN1	ENSG00000128656	Chimerin 1	Cancer-related genes, Disease related genes, Plasma proteins, Predicted secreted proteins, Protein evidence (Ezkurdia et al 2014), Protein evidence (Kim et al 2014)	Tissue enriched	10	cerebral cortex: 334.7	placenta: 32.7
CHRNB2	ENSG00000160716	Cholinergic receptor, nicotinic, beta 2 (neuronal)	Disease related genes, FDA approved drug targets, Predicted membrane proteins, Transporters	Tissue enriched	11	cerebral cortex: 12.2	adrenal gland: 1.1
CLEC2L	ENSG00000236279	C-type lectin domain family 2, member L	Predicted membrane proteins, Protein evidence (Kim et al 2014)	Tissue enriched	7	cerebral cortex: 9.5	skeletal muscle: 1.4
CLVS1	ENSG00000177182	Clavesin 1	Predicted secreted proteins, Protein evidence (Kim et al 2014)	Tissue enriched	6	cerebral cortex: 6.5	adipose tissue: 1.1
CMTM5	ENSG00000166091	CKLF-like MARVEL transmembrane domain containing 5	Predicted membrane proteins, Protein evidence (Ezkurdia et al 2014), Protein evidence (Kim et al 2014)	Tissue enriched	8	cerebral cortex: 48.8	heart muscle: 6.0
CNIH2	ENSG00000174871	Cornichon family AMPA receptor auxiliary protein 2	Predicted membrane proteins, Protein evidence (Kim et al 2014)	Tissue enriched	5	cerebral cortex: 41.5	adrenal gland: 8.3
CNTN2	ENSG00000184144	Contactin 2 (axonal)	Disease related genes, Plasma proteins, Potential drug targets, Predicted secreted proteins, Protein evidence (Ezkurdia et al 2014), Protein evidence (Kim et al 2014), Transporters	Tissue enriched	6	cerebral cortex: 50.7	testis: 8.7
CNTNAP4	ENSG00000152910	Contactin associated protein-like 4	Predicted membrane proteins, Protein evidence (Ezkurdia et al 2014), Protein evidence (Kim et al 2014)	Tissue enriched	15	cerebral cortex: 21.6	adrenal gland: 1.4
CORT	ENSG00000241563	Cortistatin	Predicted secreted proteins	Tissue enriched	28	cerebral cortex: 13.7	placenta: 0.5
CREG2	ENSG00000175874	Cellular repressor of E1A-stimulated genes 2	Predicted secreted proteins, Protein evidence (Kim et al 2014)	Tissue enriched	91	cerebral cortex: 56.7	fallopian tube: 0.6
CSPG5	ENSG00000114646	Chondroitin sulfate proteoglycan 5 (neuroglycan C)	Predicted membrane proteins, Protein evidence (Kim et al 2014)	Tissue enriched	43	cerebral cortex: 71.7	testis: 1.7
CYP46A1	ENSG00000036530	Cytochrome P450, family 46, subfamily A, polypeptide 1	Enzymes, Predicted secreted proteins, Protein evidence (Kim et al 2014)	Tissue enriched	8	cerebral cortex: 33.9	heart muscle: 4.3
DLL3	ENSG00000090932	Delta-like 3 (Drosophila)	Disease related genes, Plasma proteins, Predicted membrane proteins, Predicted secreted proteins, Protein evidence (Ezkurdia et al 2014)	Tissue enriched	32	cerebral cortex: 20.5	testis: 0.6
DSCAM	ENSG00000171587	Down syndrome cell adhesion molecule	Plasma proteins, Predicted membrane proteins, Protein evidence (Kim et al 2014)	Tissue enriched	10	cerebral cortex: 6.6	spleen: 0.6
ELFN2	ENSG00000166897	Extracellular leucine-rich repeat and fibronectin type III domain containing 2	Predicted membrane proteins, Protein evidence (Ezkurdia et al 2014), Protein evidence (Kim et al 2014)	Tissue enriched	10	cerebral cortex: 15.8	testis: 1.5
ENHO	ENSG00000168913	Energy homeostasis associated	Predicted secreted proteins	Tissue enriched	9	cerebral cortex: 64.7	testis: 7.6
FAM155A	ENSG00000204442	Family with sequence similarity 155, member A	Predicted membrane proteins, Protein evidence (Kim et al 2014)	Tissue enriched	7	cerebral cortex: 18.9	adrenal gland: 2.9
FAM19A1	ENSG00000183662	Family with sequence similarity 19 (chemokine (C-C motif)-like), member A1	Predicted secreted proteins	Tissue enriched	17	cerebral cortex: 18.3	adrenal gland: 1.1
FGFBP3	ENSG00000174721	Fibroblast growth factor binding protein 3	Predicted secreted proteins, Protein evidence (Ezkurdia et al 2014), Protein evidence (Kim et al 2014)	Tissue enriched	6	cerebral cortex: 9.2	prostate: 1.5
FXYD7	ENSG00000221946	FXYD domain containing ion transport regulator 7	Predicted membrane proteins, Protein evidence (Kim et al 2014)	Tissue enriched	23	cerebral cortex: 48.8	lymph node: 2.1
GABBR2	ENSG00000136928	Gamma-aminobutyric acid (GABA) B receptor, 2	FDA approved drug targets, G-protein coupled receptors, Predicted membrane proteins, Protein evidence (Kim et al 2014), Transporters	Tissue enriched	13	cerebral cortex: 47.9	adrenal gland: 3.7
GABRA1	ENSG00000022355	Gamma-aminobutyric acid (GABA) A receptor, alpha 1	Disease related genes, FDA approved drug targets, Predicted membrane proteins, Predicted secreted proteins, Protein evidence (Kim et al 2014)	Tissue enriched	36	cerebral cortex: 68.0	adrenal gland: 1.9
GABRA2	ENSG00000151834	Gamma-aminobutyric acid (GABA) A receptor, alpha 2	FDA approved drug targets, Predicted membrane proteins, Predicted secreted proteins, Protein evidence (Kim et al 2014), Transporters	Tissue enriched	7	cerebral cortex: 46.2	small intestine: 6.7
GABRA3	ENSG00000011677	Gamma-aminobutyric acid (GABA) A receptor, alpha 3	FDA approved drug targets, Predicted membrane proteins, Protein evidence (Kim et al 2014)	Tissue enriched	6	cerebral cortex: 17.2	placenta: 3.0
GABRA5	ENSG00000186297	Gamma-aminobutyric acid (GABA) A receptor, alpha 5	FDA approved drug targets, Predicted membrane proteins, Predicted secreted proteins, Protein evidence (Kim et al 2014)	Tissue enriched	26	cerebral cortex: 46.9	esophagus: 1.8
GABRB2	ENSG00000145864	Gamma-aminobutyric acid (GABA) A receptor, beta 2	FDA approved drug targets, Predicted membrane proteins, Protein evidence (Kim et al 2014), Transporters	Tissue enriched	14	cerebral cortex: 38.4	spleen: 2.8
GABRD	ENSG00000187730	Gamma-aminobutyric acid (GABA) A receptor, delta	Disease related genes, FDA approved drug targets, Predicted membrane proteins, Protein evidence (Kim et al 2014)	Tissue enriched	7	cerebral cortex: 22.2	testis: 3.0
GABRG1	ENSG00000163285	Gamma-aminobutyric acid (GABA) A receptor, gamma 1	FDA approved drug targets, Predicted membrane proteins	Tissue enriched	13	cerebral cortex: 16.3	ovary: 1.3
GABRG2	ENSG00000113327	Gamma-aminobutyric acid (GABA) A receptor, gamma 2	Disease related genes, FDA approved drug targets, Predicted membrane proteins, Predicted secreted proteins, Protein evidence (Kim et al 2014)	Tissue enriched	6	cerebral cortex: 54.5	adrenal gland: 8.7
GDAP1L1	ENSG00000124194	Ganglioside induced differentiation associated protein 1-like 1	Predicted membrane proteins, Protein evidence (Ezkurdia et al 2014), Protein evidence (Kim et al 2014)	Tissue enriched	13	cerebral cortex: 24.6	testis: 1.9
GLRA3	ENSG00000145451	Glycine receptor, alpha 3	FDA approved drug targets, Predicted membrane proteins, Transporters	Tissue enriched	6	cerebral cortex: 5.8	testis: 0.9
GPM6A	ENSG00000150625	Glycoprotein M6A	Predicted membrane proteins, Protein evidence (Ezkurdia et al 2014), Protein evidence (Kim et al 2014)	Tissue enriched	23	cerebral cortex: 542.3	lung: 23.2
GPM6B	ENSG00000046653	Glycoprotein M6B	Predicted membrane proteins, Protein evidence (Ezkurdia et al 2014), Protein evidence (Kim et al 2014)	Tissue enriched	25	cerebral cortex: 433.7	prostate: 17.6
GPR137C	ENSG00000180998	G protein-coupled receptor 137C	Predicted membrane proteins	Tissue enriched	5	cerebral cortex: 11.4	testis: 2.2
GPR158	ENSG00000151025	G protein-coupled receptor 158	G-protein coupled receptors, Predicted membrane proteins, Protein evidence (Ezkurdia et al 2014), Protein evidence (Kim et al 2014)	Tissue enriched	9	cerebral cortex: 20.7	adrenal gland: 2.3
GPR17	ENSG00000144230	G protein-coupled receptor 17	G-protein coupled receptors, Predicted membrane proteins	Tissue enriched	6	cerebral cortex: 30.6	lung: 4.7
GPR26	ENSG00000154478	G protein-coupled receptor 26	G-protein coupled receptors, Predicted membrane proteins	Tissue enriched	18	cerebral cortex: 2.4	testis: 0.1
GPR37L1	ENSG00000170075	G protein-coupled receptor 37 like 1	G-protein coupled receptors, Predicted membrane proteins, Protein evidence (Kim et al 2014)	Tissue enriched	39	cerebral cortex: 18.4	colon: 0.5
GPR62	ENSG00000180929	G protein-coupled receptor 62	G-protein coupled receptors, Predicted membrane proteins	Tissue enriched	11	cerebral cortex: 4.5	ovary: 0.4
GPR75	ENSG00000119737	G protein-coupled receptor 75	G-protein coupled receptors, Predicted membrane proteins	Tissue enriched	5	cerebral cortex: 9.1	ovary: 1.8
GRIA1	ENSG00000155511	Glutamate receptor, ionotropic, AMPA 1	FDA approved drug targets, Plasma proteins, Predicted membrane proteins, Protein evidence (Kim et al 2014)	Tissue enriched	5	cerebral cortex: 39.5	lung: 7.3
GRIA2	ENSG00000120251	Glutamate receptor, ionotropic, AMPA 2	Predicted membrane proteins, Predicted secreted proteins, Protein evidence (Ezkurdia et al 2014), Protein evidence (Kim et al 2014), Transporters	Tissue enriched	6	cerebral cortex: 124.1	endometrium: 22.4
GRIA4	ENSG00000152578	Glutamate receptor, ionotropic, AMPA 4	Predicted membrane proteins, Predicted secreted proteins, Protein evidence (Ezkurdia et al 2014), Protein evidence (Kim et al 2014)	Tissue enriched	6	cerebral cortex: 46.4	adrenal gland: 7.3
GRIK3	ENSG00000163873	Glutamate receptor, ionotropic, kainate 3	Plasma proteins, Predicted membrane proteins, Protein evidence (Kim et al 2014)	Tissue enriched	5	cerebral cortex: 10.8	adrenal gland: 2.2
GRIN1	ENSG00000176884	Glutamate receptor, ionotropic, N-methyl D-aspartate 1	Disease related genes, FDA approved drug targets, Plasma proteins, Predicted membrane proteins, Protein evidence (Kim et al 2014), RAS pathway related proteins, Transporters	Tissue enriched	26	cerebral cortex: 103.2	salivary gland: 4.0
GRIN2B	ENSG00000273079	Glutamate receptor, ionotropic, N-methyl D-aspartate 2B	Disease related genes, FDA approved drug targets, Predicted membrane proteins, Protein evidence (Kim et al 2014), RAS pathway related proteins	Tissue enriched	28	cerebral cortex: 7.5	testis: 0.3
GRIN3A	ENSG00000198785	Glutamate receptor, ionotropic, N-methyl-D-aspartate 3A	FDA approved drug targets, Predicted membrane proteins, Protein evidence (Kim et al 2014)	Tissue enriched	7	cerebral cortex: 7.5	prostate: 1.1
GRM3	ENSG00000198822	Glutamate receptor, metabotropic 3	G-protein coupled receptors, Predicted membrane proteins, Predicted secreted proteins, Protein evidence (Kim et al 2014)	Tissue enriched	52	cerebral cortex: 53.7	adrenal gland: 1.0
GRM5	ENSG00000168959	Glutamate receptor, metabotropic 5	FDA approved drug targets, G-protein coupled receptors, Predicted membrane proteins, Predicted secreted proteins, Protein evidence (Kim et al 2014)	Tissue enriched	8	cerebral cortex: 14.1	testis: 1.8
HAPLN2	ENSG00000132702	Hyaluronan and proteoglycan link protein 2	Predicted secreted proteins, Protein evidence (Ezkurdia et al 2014), Protein evidence (Kim et al 2014)	Tissue enriched	13	cerebral cortex: 38.1	duodenum: 3.0
HRH3	ENSG00000101180	Histamine receptor H3	FDA approved drug targets, G-protein coupled receptors, Predicted membrane proteins	Tissue enriched	14	cerebral cortex: 5.5	testis: 0.4
HS3ST4	ENSG00000182601	Heparan sulfate (glucosamine) 3-O-sulfotransferase 4	Enzymes, Predicted membrane proteins	Tissue enriched	6	cerebral cortex: 12.3	spleen: 1.9
HTR2A	ENSG00000102468	5-hydroxytryptamine (serotonin) receptor 2A, G protein-coupled	FDA approved drug targets, G-protein coupled receptors, Predicted membrane proteins, Protein evidence (Kim et al 2014)	Tissue enriched	9	cerebral cortex: 21.8	smooth muscle: 2.4
HTR2C	ENSG00000147246	5-hydroxytryptamine (serotonin) receptor 2C, G protein-coupled	FDA approved drug targets, G-protein coupled receptors, Predicted membrane proteins	Tissue enriched	20	cerebral cortex: 2.0	prostate: 0.1
IL1RAPL1	ENSG00000169306	Interleukin 1 receptor accessory protein-like 1	Disease related genes, Plasma proteins, Predicted membrane proteins, Protein evidence (Kim et al 2014)	Tissue enriched	8	cerebral cortex: 3.6	urinary bladder: 0.5
JPH3	ENSG00000154118	Junctophilin 3	Disease related genes, Predicted membrane proteins, Protein evidence (Kim et al 2014)	Tissue enriched	13	cerebral cortex: 22.0	testis: 1.7
KCNA1	ENSG00000111262	Potassium voltage-gated channel, shaker-related subfamily, member 1 (episodic ataxia with myokymia)	Disease related genes, FDA approved drug targets, Predicted membrane proteins, Protein evidence (Kim et al 2014), Voltage-gated ion channels	Tissue enriched	20	cerebral cortex: 8.7	thyroid gland: 0.4
KCNA6	ENSG00000151079	Potassium voltage-gated channel, shaker-related subfamily, member 6	FDA approved drug targets, Predicted membrane proteins, Voltage-gated ion channels	Tissue enriched	6	cerebral cortex: 9.5	adrenal gland: 1.6
KCNC1	ENSG00000129159	Potassium voltage-gated channel, Shaw-related subfamily, member 1	FDA approved drug targets, Predicted membrane proteins, Protein evidence (Kim et al 2014), Voltage-gated ion channels	Tissue enriched	11	cerebral cortex: 14.2	testis: 1.3
KCNC2	ENSG00000166006	Potassium voltage-gated channel, Shaw-related subfamily, member 2	FDA approved drug targets, Predicted membrane proteins, Protein evidence (Kim et al 2014), Voltage-gated ion channels	Tissue enriched	9	cerebral cortex: 22.2	prostate: 2.4
KCNF1	ENSG00000162975	Potassium voltage-gated channel, subfamily F, member 1	Plasma proteins, Predicted membrane proteins, Transporters, Voltage-gated ion channels	Tissue enriched	26	cerebral cortex: 17.5	endometrium: 0.7
KCNH1	ENSG00000143473	Potassium voltage-gated channel, subfamily H (eag-related), member 1	Predicted membrane proteins, Protein evidence (Kim et al 2014), Voltage-gated ion channels	Tissue enriched	10	cerebral cortex: 6.4	adrenal gland: 0.7
KCNJ9	ENSG00000162728	Potassium inwardly-rectifying channel, subfamily J, member 9	Predicted membrane proteins, Protein evidence (Kim et al 2014), Voltage-gated ion channels	Tissue enriched	97	cerebral cortex: 26.9	testis: 0.3
KCNK12	ENSG00000184261	Potassium channel, subfamily K, member 12	Predicted membrane proteins, Voltage-gated ion channels	Tissue enriched	11	cerebral cortex: 2.8	testis: 0.3
KCNN1	ENSG00000105642	Potassium intermediate/small conductance calcium-activated channel, subfamily N, member 1	Predicted membrane proteins, Protein evidence (Kim et al 2014), Voltage-gated ion channels	Tissue enriched	9	cerebral cortex: 7.4	testis: 0.8
KCNQ3	ENSG00000184156	Potassium voltage-gated channel, KQT-like subfamily, member 3	Disease related genes, FDA approved drug targets, Predicted membrane proteins, Transporters, Voltage-gated ion channels	Tissue enriched	10	cerebral cortex: 14.8	adrenal gland: 1.4
KCNV1	ENSG00000164794	Potassium channel, subfamily V, member 1	Predicted membrane proteins, Voltage-gated ion channels	Tissue enriched	25	cerebral cortex: 13.3	colon: 0.5
KIAA1549L	ENSG00000110427	KIAA1549-like	Predicted membrane proteins, Protein evidence (Ezkurdia et al 2014), Protein evidence (Kim et al 2014)	Tissue enriched	13	cerebral cortex: 17.9	skin: 1.4
KIRREL3	ENSG00000149571	Kin of IRRE like 3 (Drosophila)	Disease related genes, Plasma proteins, Predicted membrane proteins, Protein evidence (Kim et al 2014)	Tissue enriched	6	cerebral cortex: 12.2	spleen: 2.2
LGI1	ENSG00000108231	Leucine-rich, glioma inactivated 1	Cancer-related genes, Disease related genes, Predicted secreted proteins, Protein evidence (Ezkurdia et al 2014), Protein evidence (Kim et al 2014)	Tissue enriched	6	cerebral cortex: 28.8	liver: 4.7
LHFPL3	ENSG00000187416	Lipoma HMGIC fusion partner-like 3	Predicted membrane proteins	Tissue enriched	13	cerebral cortex: 30.4	lung: 2.3
LHFPL4	ENSG00000156959	Lipoma HMGIC fusion partner-like 4	Predicted membrane proteins, Protein evidence (Kim et al 2014)	Tissue enriched	7	cerebral cortex: 10.6	adrenal gland: 1.4
LINGO1	ENSG00000169783	Leucine rich repeat and Ig domain containing 1	Predicted membrane proteins, Predicted secreted proteins, Protein evidence (Ezkurdia et al 2014), Protein evidence (Kim et al 2014)	Tissue enriched	8	cerebral cortex: 73.9	heart muscle: 9.7
LMTK3	ENSG00000142235	Lemur tyrosine kinase 3	Enzymes, Predicted membrane proteins, Protein evidence (Kim et al 2014)	Tissue enriched	6	cerebral cortex: 9.0	duodenum: 1.4
LPPR4	ENSG00000117600	Lipid phosphate phosphatase-related protein type 4	Enzymes, Predicted membrane proteins, Protein evidence (Kim et al 2014)	Tissue enriched	9	cerebral cortex: 52.4	gallbladder: 5.8
LRRC4B	ENSG00000131409	Leucine rich repeat containing 4B	Predicted membrane proteins, Predicted secreted proteins, Protein evidence (Ezkurdia et al 2014), Protein evidence (Kim et al 2014)	Tissue enriched	5	cerebral cortex: 23.3	adrenal gland: 4.7
LRRC4C	ENSG00000148948	Leucine rich repeat containing 4C	Predicted membrane proteins, Protein evidence (Kim et al 2014)	Tissue enriched	6	cerebral cortex: 23.0	adrenal gland: 3.8
LRRTM2	ENSG00000146006	Leucine rich repeat transmembrane neuronal 2	Predicted membrane proteins, Predicted secreted proteins, Protein evidence (Kim et al 2014)	Tissue enriched	9	cerebral cortex: 24.9	adrenal gland: 2.8
LRRTM4	ENSG00000176204	Leucine rich repeat transmembrane neuronal 4	Predicted membrane proteins, Predicted secreted proteins, Protein evidence (Kim et al 2014)	Tissue enriched	18	cerebral cortex: 11.6	lung: 0.6
LRTM2	ENSG00000166159	Leucine-rich repeats and transmembrane domains 2	Predicted membrane proteins, Predicted secreted proteins	Tissue enriched	40	cerebral cortex: 6.5	testis: 0.2
LY6H	ENSG00000176956	Lymphocyte antigen 6 complex, locus H	Plasma proteins, Predicted secreted proteins, Protein evidence (Ezkurdia et al 2014), Protein evidence (Kim et al 2014)	Tissue enriched	8	cerebral cortex: 32.2	stomach: 4.0
MAST1	ENSG00000105613	Microtubule associated serine/threonine kinase 1	Cytoskeleton related proteins, Enzymes, Predicted membrane proteins, Protein evidence (Kim et al 2014)	Tissue enriched	6	cerebral cortex: 29.5	adrenal gland: 5.0
MCHR2	ENSG00000152034	Melanin-concentrating hormone receptor 2	G-protein coupled receptors, Predicted membrane proteins	Tissue enriched	13	cerebral cortex: 5.2	testis: 0.4
MEGF10	ENSG00000145794	Multiple EGF-like-domains 10	Disease related genes, Predicted membrane proteins, Predicted secreted proteins, Protein evidence (Ezkurdia et al 2014), Protein evidence (Kim et al 2014)	Tissue enriched	5	cerebral cortex: 9.9	adrenal gland: 2.0
MEPE	ENSG00000152595	Matrix extracellular phosphoglycoprotein	Predicted secreted proteins, Protein evidence (Kim et al 2014)	Tissue enriched	26	cerebral cortex: 4.0	placenta: 0.2
MGAT5B	ENSG00000167889	Mannosyl (alpha-1,6-)-glycoprotein beta-1,6-N-acetyl-glucosaminyltransferase, isozyme B	Enzymes, Predicted membrane proteins, Protein evidence (Kim et al 2014)	Tissue enriched	6	cerebral cortex: 13.6	testis: 2.3
MOG	ENSG00000204655	Myelin oligodendrocyte glycoprotein	Disease related genes, Predicted membrane proteins, Predicted secreted proteins, Protein evidence (Ezkurdia et al 2014), Protein evidence (Kim et al 2014)	Tissue enriched	48	cerebral cortex: 118.5	heart muscle: 2.5
NCAN	ENSG00000130287	Neurocan	Plasma proteins, Predicted secreted proteins, Protein evidence (Ezkurdia et al 2014), Protein evidence (Kim et al 2014)	Tissue enriched	60	cerebral cortex: 87.0	testis: 1.5
NETO1	ENSG00000166342	Neuropilin (NRP) and tolloid (TLL)-like 1	Predicted membrane proteins, Predicted secreted proteins, Protein evidence (Kim et al 2014)	Tissue enriched	11	cerebral cortex: 38.3	spleen: 3.6
NIM1K	ENSG00000177453	NIM1 serine/threonine protein kinase	Enzymes, Predicted membrane proteins	Tissue enriched	6	cerebral cortex: 10.4	adrenal gland: 1.8
NKAIN2	ENSG00000188580	Na+/K+ transporting ATPase interacting 2	Disease related genes, Predicted membrane proteins	Tissue enriched	17	cerebral cortex: 27.7	skeletal muscle: 1.6
NPTX1	ENSG00000171246	Neuronal pentraxin I	Predicted secreted proteins, Protein evidence (Ezkurdia et al 2014), Protein evidence (Kim et al 2014)	Tissue enriched	18	cerebral cortex: 66.0	adrenal gland: 3.7
NPTXR	ENSG00000221890	Neuronal pentraxin receptor	Plasma proteins, Predicted secreted proteins, Protein evidence (Ezkurdia et al 2014), Protein evidence (Kim et al 2014)	Tissue enriched	7	cerebral cortex: 88.9	heart muscle: 12.5
NRSN1	ENSG00000152954	Neurensin 1	Predicted membrane proteins	Tissue enriched	8	cerebral cortex: 61.3	adrenal gland: 7.4
NRXN1	ENSG00000179915	Neurexin 1	Predicted membrane proteins, Predicted secreted proteins, Protein evidence (Ezkurdia et al 2014), Protein evidence (Kim et al 2014)	Tissue enriched	16	cerebral cortex: 90.3	colon: 5.6
NRXN2	ENSG00000110076	Neurexin 2	Predicted membrane proteins, Predicted secreted proteins, Protein evidence (Ezkurdia et al 2014), Protein evidence (Kim et al 2014)	Tissue enriched	5	cerebral cortex: 98.5	testis: 19.1
NTSR2	ENSG00000169006	Neurotensin receptor 2	FDA approved drug targets, G-protein coupled receptors, Predicted membrane proteins	Tissue enriched	19	cerebral cortex: 12.6	ovary: 0.7
OLFM1	ENSG00000130558	Olfactomedin 1	Plasma proteins, Predicted secreted proteins, Protein evidence (Ezkurdia et al 2014), Protein evidence (Kim et al 2014)	Tissue enriched	13	cerebral cortex: 322.9	adrenal gland: 24.2
OLFM3	ENSG00000118733	Olfactomedin 3	Predicted secreted proteins, Protein evidence (Kim et al 2014)	Tissue enriched	10	cerebral cortex: 16.7	adrenal gland: 1.7
OPALIN	ENSG00000197430	Oligodendrocytic myelin paranodal and inner loop protein	Predicted membrane proteins, Protein evidence (Ezkurdia et al 2014), Protein evidence (Kim et al 2014)	Tissue enriched	542	cerebral cortex: 54.2	adipose tissue: 0.0
OPCML	ENSG00000183715	Opioid binding protein/cell adhesion molecule-like	Disease related genes, Plasma proteins, Predicted secreted proteins, Protein evidence (Ezkurdia et al 2014), Protein evidence (Kim et al 2014)	Tissue enriched	14	cerebral cortex: 52.0	fallopian tube: 3.8
OR14I1	ENSG00000189181	Olfactory receptor, family 14, subfamily I, member 1	G-protein coupled receptors, Predicted membrane proteins, Protein evidence (Kim et al 2014)	Tissue enriched	8	cerebral cortex: 1.4	testis: 0.2
P2RY12	ENSG00000169313	Purinergic receptor P2Y, G-protein coupled, 12	Disease related genes, FDA approved drug targets, G-protein coupled receptors, Predicted membrane proteins, Protein evidence (Kim et al 2014)	Tissue enriched	6	cerebral cortex: 54.8	lymph node: 9.7
PAQR6	ENSG00000160781	Progestin and adipoQ receptor family member VI	Predicted membrane proteins	Tissue enriched	7	cerebral cortex: 61.5	skin: 8.8
PCDH8	ENSG00000136099	Protocadherin 8	Plasma proteins, Predicted membrane proteins, Protein evidence (Kim et al 2014)	Tissue enriched	5	cerebral cortex: 3.9	testis: 0.7
PCDH9	ENSG00000184226	Protocadherin 9	Plasma proteins, Predicted membrane proteins, Protein evidence (Ezkurdia et al 2014), Protein evidence (Kim et al 2014)	Tissue enriched	9	cerebral cortex: 39.4	heart muscle: 4.6
PCDHA5	ENSG00000204965	Protocadherin alpha 5	Predicted membrane proteins	Tissue enriched	11	cerebral cortex: 2.4	testis: 0.2
PCDHGA10	ENSG00000253846	Protocadherin gamma subfamily A, 10	Predicted membrane proteins	Tissue enriched	5	cerebral cortex: 17.2	placenta: 3.2
PCDHGB1	ENSG00000254221	Protocadherin gamma subfamily B, 1	Predicted membrane proteins	Tissue enriched	10	cerebral cortex: 12.6	endometrium: 1.3
PCDHGC4	ENSG00000242419	Protocadherin gamma subfamily C, 4	Predicted membrane proteins, Protein evidence (Kim et al 2014)	Tissue enriched	8	cerebral cortex: 9.4	adrenal gland: 1.2
PCDHGC5	ENSG00000240764	Protocadherin gamma subfamily C, 5	Predicted membrane proteins, Protein evidence (Kim et al 2014)	Tissue enriched	32	cerebral cortex: 29.3	smooth muscle: 0.9
PDYN	ENSG00000101327	Prodynorphin	Disease related genes, Potential drug targets, Predicted secreted proteins, Protein evidence (Kim et al 2014), Transporters	Tissue enriched	13	cerebral cortex: 34.6	testis: 2.7
PLP1	ENSG00000123560	Proteolipid protein 1	Cancer-related genes, Disease related genes, Potential drug targets, Predicted membrane proteins, Protein evidence (Ezkurdia et al 2014), Protein evidence (Kim et al 2014), Transporters	Tissue enriched	33	cerebral cortex: 1295.4	testis: 38.8
PTPN5	ENSG00000110786	Protein tyrosine phosphatase, non-receptor type 5 (striatum-enriched)	Enzymes, Plasma proteins, Predicted membrane proteins, Protein evidence (Kim et al 2014)	Tissue enriched	12	cerebral cortex: 28.5	testis: 2.3
RGR	ENSG00000148604	Retinal G protein coupled receptor	Disease related genes, G-protein coupled receptors, Potential drug targets, Predicted membrane proteins, Protein evidence (Kim et al 2014)	Tissue enriched	6	cerebral cortex: 11.1	testis: 1.7
RPRML	ENSG00000179673	Reprimo-like	Predicted membrane proteins	Tissue enriched	7	cerebral cortex: 3.0	skeletal muscle: 0.4
RTN1	ENSG00000139970	Reticulon 1	Plasma proteins, Predicted membrane proteins, Protein evidence (Ezkurdia et al 2014), Protein evidence (Kim et al 2014)	Tissue enriched	17	cerebral cortex: 411.2	spleen: 24.7
SCG3	ENSG00000104112	Secretogranin III	Plasma proteins, Predicted secreted proteins, Protein evidence (Ezkurdia et al 2014), Protein evidence (Kim et al 2014)	Tissue enriched	8	cerebral cortex: 149.4	adrenal gland: 17.9
SCN2A	ENSG00000136531	Sodium channel, voltage-gated, type II, alpha subunit	Disease related genes, FDA approved drug targets, Predicted membrane proteins, Protein evidence (Kim et al 2014), Transporters, Voltage-gated ion channels	Tissue enriched	15	cerebral cortex: 35.7	kidney: 2.4
SCN3B	ENSG00000166257	Sodium channel, voltage-gated, type III, beta subunit	Disease related genes, FDA approved drug targets, Predicted membrane proteins, Predicted secreted proteins, Protein evidence (Kim et al 2014)	Tissue enriched	8	cerebral cortex: 75.9	adrenal gland: 9.8
SERPINI1	ENSG00000163536	Serpin peptidase inhibitor, clade I (neuroserpin), member 1	Disease related genes, Predicted secreted proteins, Protein evidence (Ezkurdia et al 2014), Protein evidence (Kim et al 2014)	Tissue enriched	8	cerebral cortex: 191.6	kidney: 23.8
SEZ6	ENSG00000063015	Seizure related 6 homolog (mouse)	Predicted membrane proteins, Predicted secreted proteins, Protein evidence (Ezkurdia et al 2014), Protein evidence (Kim et al 2014)	Tissue enriched	35	cerebral cortex: 33.6	adrenal gland: 1.0
SHISA7	ENSG00000187902	Shisa family member 7	Predicted membrane proteins, Protein evidence (Kim et al 2014)	Tissue enriched	9	cerebral cortex: 9.5	testis: 1.0
SLC12A5	ENSG00000124140	Solute carrier family 12 (potassium/chloride transporter), member 5	FDA approved drug targets, Predicted membrane proteins, Protein evidence (Ezkurdia et al 2014), Protein evidence (Kim et al 2014), Transporters	Tissue enriched	5	cerebral cortex: 43.1	adrenal gland: 7.8
SLC17A6	ENSG00000091664	Solute carrier family 17 (vesicular glutamate transporter), member 6	Predicted membrane proteins, Protein evidence (Kim et al 2014), Transporters	Tissue enriched	17	cerebral cortex: 4.1	pancreas: 0.2
SLC17A7	ENSG00000104888	Solute carrier family 17 (vesicular glutamate transporter), member 7	Predicted membrane proteins, Protein evidence (Ezkurdia et al 2014), Protein evidence (Kim et al 2014), Transporters	Tissue enriched	100	cerebral cortex: 263.5	adipose tissue: 2.6
SLC1A2	ENSG00000110436	Solute carrier family 1 (glial high affinity glutamate transporter), member 2	Predicted membrane proteins, Protein evidence (Ezkurdia et al 2014), Protein evidence (Kim et al 2014), Transporters	Tissue enriched	14	cerebral cortex: 199.6	liver: 14.7
SLC1A3	ENSG00000079215	Solute carrier family 1 (glial high affinity glutamate transporter), member 3	Cancer-related genes, Disease related genes, Plasma proteins, Potential drug targets, Predicted membrane proteins, Protein evidence (Ezkurdia et al 2014), Protein evidence (Kim et al 2014), Transporters	Tissue enriched	10	cerebral cortex: 279.3	adipose tissue: 27.2
SLC32A1	ENSG00000101438	Solute carrier family 32 (GABA vesicular transporter), member 1	Predicted membrane proteins, Protein evidence (Ezkurdia et al 2014), Protein evidence (Kim et al 2014), Transporters	Tissue enriched	30	cerebral cortex: 8.0	testis: 0.3
SLC35F1	ENSG00000196376	Solute carrier family 35, member F1	Predicted membrane proteins, Protein evidence (Ezkurdia et al 2014), Protein evidence (Kim et al 2014), Transporters	Tissue enriched	10	cerebral cortex: 26.2	heart muscle: 2.5
SLC39A12	ENSG00000148482	Solute carrier family 39 (zinc transporter), member 12	Predicted membrane proteins, Protein evidence (Kim et al 2014), Transporters	Tissue enriched	77	cerebral cortex: 15.7	adipose tissue: 0.2
SLC4A10	ENSG00000144290	Solute carrier family 4, sodium bicarbonate transporter, member 10	Predicted membrane proteins, Protein evidence (Ezkurdia et al 2014), Protein evidence (Kim et al 2014), Transporters	Tissue enriched	16	cerebral cortex: 38.7	colon: 2.5
SLC6A17	ENSG00000197106	Solute carrier family 6 (neutral amino acid transporter), member 17	Predicted membrane proteins, Protein evidence (Ezkurdia et al 2014), Protein evidence (Kim et al 2014), Transporters	Tissue enriched	7	cerebral cortex: 39.1	adrenal gland: 5.4
SLC7A14	ENSG00000013293	Solute carrier family 7, member 14	Disease related genes, Potential drug targets, Predicted membrane proteins, Protein evidence (Kim et al 2014), Transporters	Tissue enriched	7	cerebral cortex: 15.8	adrenal gland: 2.4
SLC8A2	ENSG00000118160	Solute carrier family 8 (sodium/calcium exchanger), member 2	Plasma proteins, Predicted membrane proteins, Protein evidence (Ezkurdia et al 2014), Protein evidence (Kim et al 2014), Transporters	Tissue enriched	7	cerebral cortex: 30.6	pancreas: 4.4
SLCO1C1	ENSG00000139155	Solute carrier organic anion transporter family, member 1C1	Predicted membrane proteins, Transporters	Tissue enriched	6	cerebral cortex: 19.5	adipose tissue: 3.5
SLIT1	ENSG00000187122	Slit homolog 1 (Drosophila)	Predicted secreted proteins, Protein evidence (Ezkurdia et al 2014), Protein evidence (Kim et al 2014)	Tissue enriched	8	cerebral cortex: 28.0	thyroid gland: 3.3
SLITRK1	ENSG00000178235	SLIT and NTRK-like family, member 1	Disease related genes, Plasma proteins, Predicted membrane proteins, Protein evidence (Ezkurdia et al 2014), Protein evidence (Kim et al 2014)	Tissue enriched	27	cerebral cortex: 13.6	pancreas: 0.5
SMIM17	ENSG00000268182	Small integral membrane protein 17	Predicted membrane proteins	Tissue enriched	8	cerebral cortex: 4.6	endometrium: 0.6
SMIM18	ENSG00000253457	Small integral membrane protein 18	Predicted membrane proteins, Protein evidence (Kim et al 2014)	Tissue enriched	8	cerebral cortex: 5.4	adrenal gland: 0.7
SOGA3	ENSG00000214338	SOGA family member 3	Predicted membrane proteins, Protein evidence (Kim et al 2014)	Tissue enriched	5	cerebral cortex: 9.9	adrenal gland: 1.8
SPRN	ENSG00000203772	Shadow of prion protein homolog (zebrafish)	Predicted secreted proteins	Tissue enriched	6	cerebral cortex: 12.6	duodenum: 2.2
ST8SIA3	ENSG00000177511	ST8 alpha-N-acetyl-neuraminide alpha-2,8-sialyltransferase 3	Predicted membrane proteins	Tissue enriched	6	cerebral cortex: 22.4	adrenal gland: 4.0
STX1B	ENSG00000099365	Syntaxin 1B	Predicted membrane proteins, Protein evidence (Ezkurdia et al 2014), Protein evidence (Kim et al 2014)	Tissue enriched	15	cerebral cortex: 48.9	skin: 3.2
SV2A	ENSG00000159164	Synaptic vesicle glycoprotein 2A	FDA approved drug targets, Predicted membrane proteins, Protein evidence (Ezkurdia et al 2014), Protein evidence (Kim et al 2014)	Tissue enriched	10	cerebral cortex: 84.2	adrenal gland: 8.3
SV2B	ENSG00000185518	Synaptic vesicle glycoprotein 2B	Predicted membrane proteins, Protein evidence (Ezkurdia et al 2014), Protein evidence (Kim et al 2014)	Tissue enriched	12	cerebral cortex: 51.4	adipose tissue: 4.2
SVOP	ENSG00000166111	SV2 related protein homolog (rat)	Predicted membrane proteins, Protein evidence (Kim et al 2014)	Tissue enriched	8	cerebral cortex: 84.1	urinary bladder: 10.1
SYP	ENSG00000102003	Synaptophysin	Disease related genes, Potential drug targets, Predicted membrane proteins, Protein evidence (Ezkurdia et al 2014), Protein evidence (Kim et al 2014), Transporters	Tissue enriched	7	cerebral cortex: 227.8	adrenal gland: 32.4
SYT1	ENSG00000067715	Synaptotagmin I	Predicted membrane proteins, Protein evidence (Ezkurdia et al 2014), Protein evidence (Kim et al 2014), Transporters	Tissue enriched	7	cerebral cortex: 280.7	smooth muscle: 42.0
SYT3	ENSG00000213023	Synaptotagmin III	Predicted membrane proteins, Protein evidence (Kim et al 2014)	Tissue enriched	8	cerebral cortex: 8.6	testis: 1.1
SYT5	ENSG00000129990	Synaptotagmin V	Predicted membrane proteins, Protein evidence (Kim et al 2014)	Tissue enriched	6	cerebral cortex: 76.8	adrenal gland: 12.6
TMEFF1	ENSG00000241697	Transmembrane protein with EGF-like and two follistatin-like domains 1	Predicted membrane proteins	Tissue enriched	5	cerebral cortex: 34.7	testis: 6.4
TMEM132D	ENSG00000151952	Transmembrane protein 132D	Predicted membrane proteins	Tissue enriched	13	cerebral cortex: 7.3	testis: 0.6
TMEM151A	ENSG00000179292	Transmembrane protein 151A	Predicted membrane proteins	Tissue enriched	16	cerebral cortex: 21.2	adrenal gland: 1.3
TMEM151B	ENSG00000178233	Transmembrane protein 151B	Predicted membrane proteins	Tissue enriched	7	cerebral cortex: 19.8	adrenal gland: 2.9
TMEM235	ENSG00000204278	Transmembrane protein 235	Predicted membrane proteins	Tissue enriched	65	cerebral cortex: 6.5	testis: 0.1
TMEM257	ENSG00000221870	Transmembrane protein 257	Predicted membrane proteins	Tissue enriched	10	cerebral cortex: 2.4	spleen: 0.2
TMEM59L	ENSG00000105696	Transmembrane protein 59-like	Predicted membrane proteins	Tissue enriched	11	cerebral cortex: 146.9	adrenal gland: 13.8
TMEM88B	ENSG00000205116	Transmembrane protein 88B	Predicted membrane proteins	Tissue enriched	9	cerebral cortex: 2.2	testis: 0.2
TNR	ENSG00000116147	Tenascin R	Predicted secreted proteins, Protein evidence (Ezkurdia et al 2014), Protein evidence (Kim et al 2014)	Tissue enriched	25	cerebral cortex: 39.2	adrenal gland: 1.6
TTC9B	ENSG00000174521	Tetratricopeptide repeat domain 9B	Predicted secreted proteins, Protein evidence (Kim et al 2014)	Tissue enriched	45	cerebral cortex: 25.4	adrenal gland: 0.6
VGF	ENSG00000128564	VGF nerve growth factor inducible	Plasma proteins, Predicted secreted proteins, Protein evidence (Ezkurdia et al 2014), Protein evidence (Kim et al 2014)	Tissue enriched	10	cerebral cortex: 16.6	adipose tissue: 1.7
VSTM2B	ENSG00000187135	V-set and transmembrane domain containing 2B	Predicted secreted proteins	Tissue enriched	108	cerebral cortex: 20.1	smooth muscle: 0.2
VWC2L	ENSG00000174453	Von Willebrand factor C domain containing protein 2-like	Predicted secreted proteins	Tissue enriched	21	cerebral cortex: 2.1	testis: 0.1
XKR4	ENSG00000206579	XK, Kell blood group complex subunit-related family, member 4	Predicted membrane proteins, Protein evidence (Kim et al 2014)	Tissue enriched	6	cerebral cortex: 4.0	tonsil: 0.6
XKR7	ENSG00000260903	XK, Kell blood group complex subunit-related family, member 7	Predicted membrane proteins, Protein evidence (Kim et al 2014)	Tissue enriched	6	cerebral cortex: 2.1	stomach: 0.4
ZDHHC22	ENSG00000177108	Zinc finger, DHHC-type containing 22	Enzymes, Predicted membrane proteins	Tissue enriched	117	cerebral cortex: 28.6	testis: 0.2
