# Supplementary material for: Identification of brain-enriched proteins in the cerebrospinal fluid proteome by LC-MS/MS profiling and mining of the Human Protein Atlas
Source: Clin Proteomics. 2016 May 15;13:11. doi: 10.1186/s12014-016-9111-3 (PMC4868024; doi:10.1186/s12014-016-9111-3)
Supplement: Supplementary file 4 — 10.1186/s12014-016-9111-3 Group-enriched proteins of secreted/membrane origin. [file 12014_2016_9111_MOESM4_ESM.xlsx]

## Sheet: Table C.2
Additional table 2. Group-enriched proteins of secreted/membrane origin.
Gene	Ensembl	Gene description (HPA)	Protein class	RNA tissue category	RNA TS	RNA TS FPKM brain	FPKM max in non specific
ADCY8	ENSG00000155897	Adenylate cyclase 8 (brain)	Enzymes, Predicted membrane proteins, Protein evidence (Kim et al 2014)	Group enriched	6	cerebral cortex: 7.3;fallopian tube: 4.8;lung: 1.5	salivary gland: 0.8
AQP4	ENSG00000171885	Aquaporin 4	Predicted membrane proteins, Protein evidence (Ezkurdia et al 2014), Protein evidence (Kim et al 2014), Transporters	Group enriched	9	cerebral cortex: 335.5;lung: 114.2	skeletal muscle: 24.9
ASIC4	ENSG00000072182	Acid-sensing (proton-gated) ion channel family member 4	Predicted membrane proteins	Group enriched	8	adrenal gland: 2.2;cerebral cortex: 10.0	testis: 0.7
ATP1A3	ENSG00000105409	ATPase, Na+/K+ transporting, alpha 3 polypeptide	Disease related genes, Enzymes, Potential drug targets, Predicted membrane proteins, Protein evidence (Ezkurdia et al 2014), Protein evidence (Kim et al 2014), Transporters	Group enriched	6	cerebral cortex: 178.6;heart muscle: 103.0;testis: 44.3	adrenal gland: 19.7
ATP2B3	ENSG00000067842	ATPase, Ca++ transporting, plasma membrane 3	Cancer-related genes, Disease related genes, Enzymes, Plasma proteins, Potential drug targets, Predicted membrane proteins, Protein evidence (Ezkurdia et al 2014), Protein evidence (Kim et al 2014)	Group enriched	5	adrenal gland: 8.9;cerebral cortex: 10.4	fallopian tube: 1.8
ATP8A2	ENSG00000132932	ATPase, aminophospholipid transporter, class I, type 8A, member 2	Disease related genes, Enzymes, Potential drug targets, Predicted membrane proteins, Protein evidence (Ezkurdia et al 2014), Protein evidence (Kim et al 2014)	Group enriched	6	cerebral cortex: 18.1;testis: 17.2	adrenal gland: 3.0
BAI1	ENSG00000181790	Brain-specific angiogenesis inhibitor 1	Cancer-related genes, G-protein coupled receptors, Plasma proteins, Predicted membrane proteins, Protein evidence (Kim et al 2014)	Group enriched	5	cerebral cortex: 12.9;spleen: 3.5	testis: 1.6
CACNA1B	ENSG00000148408	Calcium channel, voltage-dependent, N type, alpha 1B subunit	FDA approved drug targets, Plasma proteins, Predicted membrane proteins, Protein evidence (Kim et al 2014), Voltage-gated ion channels	Group enriched	7	adrenal gland: 2.5;cerebral cortex: 8.8;fallopian tube: 3.3;testis: 4.3	prostate: 0.7
CACNG4	ENSG00000075461	Calcium channel, voltage-dependent, gamma subunit 4	Predicted membrane proteins, Transporters	Group enriched	9	cerebral cortex: 24.6;fallopian tube: 5.3;lung: 8.1;prostate: 11.9	placenta: 1.4
CADM3	ENSG00000162706	Cell adhesion molecule 3	Predicted membrane proteins, Predicted secreted proteins, Protein evidence (Ezkurdia et al 2014), Protein evidence (Kim et al 2014)	Group enriched	6	cerebral cortex: 130.7;placenta: 57.4	urinary bladder: 14.9
CALY	ENSG00000130643	Calcyon neuron-specific vesicular protein	FDA approved drug targets, Predicted membrane proteins	Group enriched	15	adrenal gland: 29.1;cerebral cortex: 64.0	stomach: 3.1
CAMK2A	ENSG00000070808	Calcium/calmodulin-dependent protein kinase II alpha	Enzymes, Plasma proteins, Predicted membrane proteins, Protein evidence (Ezkurdia et al 2014), Protein evidence (Kim et al 2014)	Group enriched	12	cerebral cortex: 134.7;skeletal muscle: 69.2	heart muscle: 8.8
CAMK2B	ENSG00000058404	Calcium/calmodulin-dependent protein kinase II beta	Enzymes, Plasma proteins, Predicted membrane proteins, Protein evidence (Ezkurdia et al 2014), Protein evidence (Kim et al 2014)	Group enriched	6	cerebral cortex: 99.4;heart muscle: 47.0;skeletal muscle: 44.9	adrenal gland: 10.5
CCKBR	ENSG00000110148	Cholecystokinin B receptor	Cancer-related genes, FDA approved drug targets, G-protein coupled receptors, Predicted membrane proteins	Group enriched	15	cerebral cortex: 6.3;pancreas: 10.3;stomach: 14.1	prostate: 0.7
CDH10	ENSG00000040731	Cadherin 10, type 2 (T2-cadherin)	Predicted membrane proteins, Predicted secreted proteins, Protein evidence (Ezkurdia et al 2014), Protein evidence (Kim et al 2014)	Group enriched	15	cerebral cortex: 21.9;prostate: 4.9	adrenal gland: 0.9
CDH18	ENSG00000145526	Cadherin 18, type 2	Predicted membrane proteins, Predicted secreted proteins, Protein evidence (Kim et al 2014)	Group enriched	14	adrenal gland: 7.6;cerebral cortex: 16.9;testis: 5.4	pancreas: 0.7
CDH20	ENSG00000101542	Cadherin 20, type 2	Predicted membrane proteins, Protein evidence (Kim et al 2014)	Group enriched	9	adipose tissue: 4.2;cerebral cortex: 14.9	esophagus: 1.0
CDH9	ENSG00000113100	Cadherin 9, type 2 (T1-cadherin)	Predicted membrane proteins, Protein evidence (Ezkurdia et al 2014), Protein evidence (Kim et al 2014)	Group enriched	15	cerebral cortex: 6.1;kidney: 5.1	small intestine: 0.4
CECR6	ENSG00000183307	Cat eye syndrome chromosome region, candidate 6	Predicted membrane proteins, Protein evidence (Kim et al 2014)	Group enriched	6	cerebral cortex: 8.3;prostate: 5.3	testis: 1.2
CERS1	ENSG00000223802	Ceramide synthase 1	Predicted membrane proteins, Protein evidence (Ezkurdia et al 2014), Protein evidence (Kim et al 2014)	Group enriched	6	cerebral cortex: 62.5;testis: 18.2	skeletal muscle: 6.9
CHRM1	ENSG00000168539	Cholinergic receptor, muscarinic 1	FDA approved drug targets, G-protein coupled receptors, Predicted membrane proteins, Protein evidence (Kim et al 2014)	Group enriched	8	cerebral cortex: 21.1;prostate: 24.3;salivary gland: 18.2	adrenal gland: 2.8
CHRM5	ENSG00000184984	Cholinergic receptor, muscarinic 5	FDA approved drug targets, G-protein coupled receptors, Predicted membrane proteins	Group enriched	8	cerebral cortex: 1.3;placenta: 1.8;testis: 1.1	skin: 0.2
CNTNAP2	ENSG00000174469	Contactin associated protein-like 2	Disease related genes, Plasma proteins, Predicted membrane proteins, Predicted secreted proteins, Protein evidence (Ezkurdia et al 2014), Protein evidence (Kim et al 2014)	Group enriched	5	cerebral cortex: 28.4;prostate: 10.9	adrenal gland: 3.6
CNTNAP5	ENSG00000155052	Contactin associated protein-like 5	Predicted membrane proteins, Protein evidence (Kim et al 2014)	Group enriched	16	adrenal gland: 1.7;cerebral cortex: 3.5;gallbladder: 4.5	rectum: 0.2
CRB1	ENSG00000134376	Crumbs homolog 1 (Drosophila)	Disease related genes, Plasma proteins, Predicted membrane proteins, Predicted secreted proteins, Protein evidence (Kim et al 2014)	Group enriched	6	cerebral cortex: 8.1;testis: 4.4	ovary: 1.0
CSMD1	ENSG00000183117	CUB and Sushi multiple domains 1	Predicted membrane proteins, Predicted secreted proteins, Protein evidence (Kim et al 2014)	Group enriched	12	cerebral cortex: 25.8;fallopian tube: 25.5;testis: 7.3;tonsil: 13.7	spleen: 1.5
CSMD3	ENSG00000164796	CUB and Sushi multiple domains 3	Predicted membrane proteins	Group enriched	7	cerebral cortex: 5.9;testis: 6.9	spleen: 0.9
CUX2	ENSG00000111249	Cut-like homeobox 2	Plasma proteins, Predicted membrane proteins, Protein evidence (Ezkurdia et al 2014), Protein evidence (Kim et al 2014), Transcription factors	Group enriched	15	cerebral cortex: 6.9;liver: 11.8;prostate: 10.0;thyroid gland: 4.2	testis: 0.6
CXXC11	ENSG00000188011	CXXC finger protein 11	Predicted membrane proteins	Group enriched	6	cerebral cortex: 5.5;lymph node: 1.2	spleen: 0.6
DNER	ENSG00000187957	Delta/notch-like EGF repeat containing	Cancer-related genes, Predicted membrane proteins, Protein evidence (Ezkurdia et al 2014), Protein evidence (Kim et al 2014)	Group enriched	6	adrenal gland: 59.2;cerebral cortex: 97.3;salivary gland: 32.7	kidney: 10.7
DRD5	ENSG00000169676	Dopamine receptor D5	Disease related genes, FDA approved drug targets, G-protein coupled receptors, Predicted membrane proteins	Group enriched	8	appendix: 1.2;cerebral cortex: 1.0	prostate: 0.1
EFNA3	ENSG00000143590	Ephrin-A3	Predicted membrane proteins, RAS pathway related proteins	Group enriched	5	cerebral cortex: 11.8;esophagus: 17.3;skin: 42.4	colon: 4.7
ELMOD1	ENSG00000110675	ELMO/CED-12 domain containing 1	Cytoskeleton related proteins, Predicted membrane proteins, Protein evidence (Kim et al 2014)	Group enriched	11	cerebral cortex: 41.8;skin: 28.6	adrenal gland: 3.2
ELOVL2	ENSG00000197977	ELOVL fatty acid elongase 2	Enzymes, Predicted membrane proteins, Protein evidence (Kim et al 2014)	Group enriched	7	cerebral cortex: 13.7;liver: 29.6;placenta: 25.9;prostate: 7.6;testis: 11.7	heart muscle: 2.6
EPHA5	ENSG00000145242	EPH receptor A5	Enzymes, Predicted membrane proteins, Protein evidence (Ezkurdia et al 2014), Protein evidence (Kim et al 2014)	Group enriched	5	cerebral cortex: 11.6;ovary: 2.6	prostate: 1.4
ERBB4	ENSG00000178568	V-erb-b2 avian erythroblastic leukemia viral oncogene homolog 4	Cancer-related genes, Disease related genes, Enzymes, FDA approved drug targets, Plasma proteins, Predicted membrane proteins, Protein evidence (Ezkurdia et al 2014)	Group enriched	6	cerebral cortex: 4.2;fallopian tube: 13.1;heart muscle: 4.1;kidney: 5.0;salivary gland: 5.7;testis: 5.2;thyroid gland: 3.1	lung: 1.0
FAIM2	ENSG00000135472	Fas apoptotic inhibitory molecule 2	Predicted membrane proteins, Protein evidence (Kim et al 2014)	Group enriched	6	adrenal gland: 40.4;cerebral cortex: 187.8	testis: 20.3
FAM163B	ENSG00000196990	Family with sequence similarity 163, member B	Predicted membrane proteins	Group enriched	10	adrenal gland: 8.5;cerebral cortex: 33.2	liver: 2.1
FNDC9	ENSG00000172568	Fibronectin type III domain containing 9	Predicted membrane proteins	Group enriched	19	adrenal gland: 5.0;cerebral cortex: 11.6	appendix: 0.4
FRMD5	ENSG00000171877	FERM domain containing 5	Cytoskeleton related proteins, Predicted membrane proteins, Protein evidence (Ezkurdia et al 2014), Protein evidence (Kim et al 2014)	Group enriched	6	adrenal gland: 6.2;cerebral cortex: 12.5;heart muscle: 9.6;testis: 4.4	stomach: 1.4
FRRS1L	ENSG00000260230	Ferric-chelate reductase 1-like	Predicted membrane proteins, Protein evidence (Kim et al 2014)	Group enriched	7	adrenal gland: 8.8;cerebral cortex: 29.0;ovary: 11.3	prostate: 2.4
FUT9	ENSG00000172461	Fucosyltransferase 9 (alpha (1,3) fucosyltransferase)	Predicted membrane proteins, Protein evidence (Kim et al 2014)	Group enriched	8	cerebral cortex: 17.5;stomach: 20.3	pancreas: 2.4
GABRA4	ENSG00000109158	Gamma-aminobutyric acid (GABA) A receptor, alpha 4	FDA approved drug targets, Predicted membrane proteins, Predicted secreted proteins, Protein evidence (Kim et al 2014)	Group enriched	6	cerebral cortex: 11.2;heart muscle: 11.8;placenta: 3.7	duodenum: 1.5
GABRB1	ENSG00000163288	Gamma-aminobutyric acid (GABA) A receptor, beta 1	FDA approved drug targets, Predicted membrane proteins, Predicted secreted proteins, Protein evidence (Kim et al 2014)	Group enriched	13	cerebral cortex: 19.0;heart muscle: 4.4	adrenal gland: 0.9
GALNT9	ENSG00000182870	UDP-N-acetyl-alpha-D-galactosamine:polypeptide N-acetylgalactosaminyltransferase 9 (GalNAc-T9)	Enzymes, Predicted membrane proteins	Group enriched	7	cerebral cortex: 14.5;kidney: 4.3;thyroid gland: 4.2	fallopian tube: 1.0
GLRA2	ENSG00000101958	Glycine receptor, alpha 2	FDA approved drug targets, Predicted membrane proteins, Protein evidence (Kim et al 2014), Transporters	Group enriched	14	cerebral cortex: 4.1;colon: 1.9;rectum: 3.5	fallopian tube: 0.2
GPR88	ENSG00000181656	G protein-coupled receptor 88	G-protein coupled receptors, Predicted membrane proteins	Group enriched	5	cerebral cortex: 1.8;liver: 2.8;ovary: 2.2;spleen: 7.8	prostate: 0.7
GPR98	ENSG00000164199	G protein-coupled receptor 98	Disease related genes, G-protein coupled receptors, Potential drug targets, Predicted membrane proteins, Predicted secreted proteins, Protein evidence (Ezkurdia et al 2014), Protein evidence (Kim et al 2014), Transporters	Group enriched	6	adrenal gland: 45.8;cerebral cortex: 21.2	thyroid gland: 5.5
GRIK1	ENSG00000171189	Glutamate receptor, ionotropic, kainate 1	FDA approved drug targets, Predicted membrane proteins, Protein evidence (Kim et al 2014)	Group enriched	5	adrenal gland: 13.9;cerebral cortex: 5.5	prostate: 1.8
GRM1	ENSG00000152822	Glutamate receptor, metabotropic 1	Disease related genes, G-protein coupled receptors, Plasma proteins, Potential drug targets, Predicted membrane proteins, Transporters	Group enriched	5	cerebral cortex: 4.4;heart muscle: 2.1	testis: 0.6
GRM2	ENSG00000164082	Glutamate receptor, metabotropic 2	G-protein coupled receptors, Predicted membrane proteins, Predicted secreted proteins, Protein evidence (Kim et al 2014)	Group enriched	7	cerebral cortex: 5.4;testis: 7.7	bone marrow: 0.9
HCN2	ENSG00000099822	Hyperpolarization activated cyclic nucleotide-gated potassium channel 2	Predicted membrane proteins, Protein evidence (Kim et al 2014), Transporters, Voltage-gated ion channels	Group enriched	6	cerebral cortex: 16.1;heart muscle: 7.6	testis: 2.0
HRK	ENSG00000135116	Harakiri, BCL2 interacting protein (contains only BH3 domain)	Predicted membrane proteins	Group enriched	8	cerebral cortex: 8.5;thyroid gland: 4.8	tonsil: 0.8
HTR1A	ENSG00000178394	5-hydroxytryptamine (serotonin) receptor 1A, G protein-coupled	Disease related genes, FDA approved drug targets, G-protein coupled receptors, Predicted membrane proteins	Group enriched	10	cerebral cortex: 1.3;ovary: 4.0	testis: 0.3
HTR5A	ENSG00000157219	5-hydroxytryptamine (serotonin) receptor 5A, G protein-coupled	G-protein coupled receptors, Predicted membrane proteins	Group enriched	27	cerebral cortex: 4.8;testis: 1.0	adrenal gland: 0.1
ICAM5	ENSG00000105376	Intercellular adhesion molecule 5, telencephalin	Plasma proteins, Predicted membrane proteins, Protein evidence (Ezkurdia et al 2014), Protein evidence (Kim et al 2014)	Group enriched	7	cerebral cortex: 21.5;lung: 7.7	testis: 2.2
ILDR2	ENSG00000143195	Immunoglobulin-like domain containing receptor 2	Predicted membrane proteins, Predicted secreted proteins, Protein evidence (Kim et al 2014)	Group enriched	5	cerebral cortex: 7.7;kidney: 4.0;testis: 12.9	heart muscle: 1.6
KCNA2	ENSG00000177301	Potassium voltage-gated channel, shaker-related subfamily, member 2	FDA approved drug targets, Predicted membrane proteins, Protein evidence (Kim et al 2014), Transporters, Voltage-gated ion channels	Group enriched	6	cerebral cortex: 12.6;thyroid gland: 3.3	adipose tissue: 1.3
KCNH7	ENSG00000184611	Potassium voltage-gated channel, subfamily H (eag-related), member 7	Predicted membrane proteins, Protein evidence (Kim et al 2014), Voltage-gated ion channels	Group enriched	5	cerebral cortex: 2.8;testis: 1.9	stomach: 0.4
KCNJ10	ENSG00000177807	Potassium inwardly-rectifying channel, subfamily J, member 10	Disease related genes, Plasma proteins, Potential drug targets, Predicted membrane proteins, Protein evidence (Kim et al 2014), Voltage-gated ion channels	Group enriched	5	cerebral cortex: 65.9;kidney: 21.4	spleen: 8.5
KCNJ3	ENSG00000162989	Potassium inwardly-rectifying channel, subfamily J, member 3	Plasma proteins, Predicted membrane proteins, Protein evidence (Kim et al 2014), Transporters, Voltage-gated ion channels	Group enriched	5	cerebral cortex: 17.9;duodenum: 10.9;heart muscle: 15.1;kidney: 11.2;prostate: 3.7;small intestine: 9.4	liver: 2.3
KCNJ4	ENSG00000168135	Potassium inwardly-rectifying channel, subfamily J, member 4	Predicted membrane proteins, Protein evidence (Kim et al 2014), Voltage-gated ion channels	Group enriched	25	cerebral cortex: 19.8;heart muscle: 12.5	fallopian tube: 0.6
KCNK9	ENSG00000169427	Potassium channel, subfamily K, member 9	Disease related genes, FDA approved drug targets, Predicted membrane proteins, Voltage-gated ion channels	Group enriched	5	adrenal gland: 7.3;cerebral cortex: 6.2	duodenum: 1.3
KCNQ2	ENSG00000075043	Potassium voltage-gated channel, KQT-like subfamily, member 2	Disease related genes, FDA approved drug targets, Plasma proteins, Predicted membrane proteins, Protein evidence (Kim et al 2014), Transporters, Voltage-gated ion channels	Group enriched	13	adrenal gland: 7.4;cerebral cortex: 22.9;testis: 11.8	prostate: 1.1
KIAA1644	ENSG00000138944	KIAA1644	Predicted membrane proteins	Group enriched	5	cerebral cortex: 15.4;endometrium: 26.5;smooth muscle: 28.7;urinary bladder: 6.1	prostate: 3.6
LECT1	ENSG00000136110	Leukocyte cell derived chemotaxin 1	Plasma proteins, Predicted membrane proteins, Protein evidence (Ezkurdia et al 2014), Protein evidence (Kim et al 2014)	Group enriched	10	cerebral cortex: 1.0;salivary gland: 4.7;testis: 1.8;thyroid gland: 2.7	spleen: 0.3
LHFPL5	ENSG00000197753	Lipoma HMGIC fusion partner-like 5	Disease related genes, Potential drug targets, Predicted membrane proteins, Transporters	Group enriched	8	cerebral cortex: 1.5;pancreas: 1.2	adrenal gland: 0.2
LPPR1	ENSG00000148123	Lipid phosphate phosphatase-related protein type 1	Predicted membrane proteins, Protein evidence (Kim et al 2014)	Group enriched	8	cerebral cortex: 45.8;kidney: 28.3	lung: 4.5
LPPR5	ENSG00000117598	Lipid phosphate phosphatase-related protein type 5	Predicted membrane proteins	Group enriched	7	cerebral cortex: 7.4;testis: 2.7	adrenal gland: 0.7
LRRC3B	ENSG00000179796	Leucine rich repeat containing 3B	Predicted membrane proteins, Predicted secreted proteins, Protein evidence (Kim et al 2014)	Group enriched	6	cerebral cortex: 11.1;skeletal muscle: 4.5;testis: 5.5	ovary: 1.2
LRRTM3	ENSG00000198739	Leucine rich repeat transmembrane neuronal 3	Predicted membrane proteins, Protein evidence (Kim et al 2014)	Group enriched	10	adrenal gland: 3.7;cerebral cortex: 14.4;ovary: 4.0;testis: 8.0	pancreas: 0.8
MAG	ENSG00000105695	Myelin associated glycoprotein	Plasma proteins, Predicted membrane proteins, Predicted secreted proteins, Protein evidence (Ezkurdia et al 2014), Protein evidence (Kim et al 2014)	Group enriched	7	cerebral cortex: 70.6;ovary: 29.9	fallopian tube: 6.9
MC4R	ENSG00000166603	Melanocortin 4 receptor	Disease related genes, G-protein coupled receptors, Potential drug targets, Predicted membrane proteins, Transporters	Group enriched	7	cerebral cortex: 1.7;fallopian tube: 3.3	tonsil: 0.4
MDGA2	ENSG00000139915	MAM domain containing glycosylphosphatidylinositol anchor 2	Predicted membrane proteins, Protein evidence (Kim et al 2014)	Group enriched	9	cerebral cortex: 4.9;testis: 5.4	skin: 0.6
MEGF11	ENSG00000157890	Multiple EGF-like-domains 11	Predicted membrane proteins, Predicted secreted proteins	Group enriched	9	cerebral cortex: 9.8;fallopian tube: 9.6;testis: 7.4	skin: 1.0
MLC1	ENSG00000100427	Megalencephalic leukoencephalopathy with subcortical cysts 1	Disease related genes, Potential drug targets, Predicted membrane proteins, Protein evidence (Ezkurdia et al 2014), Protein evidence (Kim et al 2014), Transporters	Group enriched	20	bone marrow: 20.4;cerebral cortex: 85.7	testis: 2.7
MMD2	ENSG00000136297	Monocyte to macrophage differentiation-associated 2	Predicted membrane proteins	Group enriched	64	cerebral cortex: 20.8;testis: 7.2	adrenal gland: 0.2
NAT8L	ENSG00000185818	N-acetyltransferase 8-like (GCN5-related, putative)	Disease related genes, Enzymes, Potential drug targets, Predicted membrane proteins, Protein evidence (Kim et al 2014)	Group enriched	10	adipose tissue: 37.4;cerebral cortex: 31.7;kidney: 8.5;testis: 12.6	skeletal muscle: 2.3
NKAIN1	ENSG00000084628	Na+/K+ transporting ATPase interacting 1	Predicted membrane proteins	Group enriched	8	adrenal gland: 10.4;cerebral cortex: 7.2;skeletal muscle: 9.2	prostate: 1.1
NKAIN3	ENSG00000185942	Na+/K+ transporting ATPase interacting 3	Predicted membrane proteins, Protein evidence (Kim et al 2014)	Group enriched	6	adrenal gland: 2.3;cerebral cortex: 5.6;salivary gland: 1.2	prostate: 0.5
NKAIN4	ENSG00000101198	Na+/K+ transporting ATPase interacting 4	Predicted membrane proteins	Group enriched	10	cerebral cortex: 34.1;kidney: 11.9	placenta: 2.4
NRCAM	ENSG00000091129	Neuronal cell adhesion molecule	Plasma proteins, Predicted membrane proteins, Predicted secreted proteins, Protein evidence (Ezkurdia et al 2014), Protein evidence (Kim et al 2014)	Group enriched	6	adrenal gland: 62.7;cerebral cortex: 115.4	pancreas: 14.0
NSG2	ENSG00000170091	Neuron-specific protein family member 2	Predicted membrane proteins, Protein evidence (Kim et al 2014)	Group enriched	17	adrenal gland: 33.6;cerebral cortex: 150.9	rectum: 5.5
PPAPDC1A	ENSG00000203805	Phosphatidic acid phosphatase type 2 domain containing 1A	Enzymes, Predicted membrane proteins	Group enriched	6	bone marrow: 3.0;cerebral cortex: 10.5;gallbladder: 9.0;kidney: 9.4;testis: 10.1	prostate: 1.3
PRLHR	ENSG00000119973	Prolactin releasing hormone receptor	G-protein coupled receptors, Predicted membrane proteins	Group enriched	16	adrenal gland: 5.9;cerebral cortex: 1.4;endometrium: 2.5;smooth muscle: 3.3	stomach: 0.2
PTCHD2	ENSG00000204624	Patched domain containing 2	Predicted membrane proteins	Group enriched	11	cerebral cortex: 3.7;testis: 3.1	prostate: 0.3
PTPRN	ENSG00000054356	Protein tyrosine phosphatase, receptor type, N	Predicted membrane proteins, Predicted secreted proteins, Protein evidence (Kim et al 2014)	Group enriched	6	adrenal gland: 26.1;cerebral cortex: 85.7;pancreas: 17.2	stomach: 6.8
PTPRT	ENSG00000196090	Protein tyrosine phosphatase, receptor type, T	Enzymes, Predicted membrane proteins, Protein evidence (Kim et al 2014)	Group enriched	6	cerebral cortex: 13.3;fallopian tube: 8.2	placenta: 1.7
PTPRZ1	ENSG00000106278	Protein tyrosine phosphatase, receptor-type, Z polypeptide 1	Enzymes, Plasma proteins, Predicted membrane proteins, Protein evidence (Ezkurdia et al 2014), Protein evidence (Kim et al 2014)	Group enriched	6	cerebral cortex: 150.1;skin: 53.4	stomach: 18.2
SBK1	ENSG00000188322	SH3 domain binding kinase 1	Enzymes, Predicted membrane proteins	Group enriched	5	cerebral cortex: 5.4;skeletal muscle: 13.7	prostate: 1.8
SCN1A	ENSG00000144285	Sodium channel, voltage-gated, type I, alpha subunit	Disease related genes, FDA approved drug targets, Predicted membrane proteins, Protein evidence (Kim et al 2014), Transporters, Voltage-gated ion channels	Group enriched	40	cerebral cortex: 11.1;fallopian tube: 6.5;lung: 3.7	placenta: 0.2
SCN2B	ENSG00000149575	Sodium channel, voltage-gated, type II, beta subunit	Disease related genes, FDA approved drug targets, Predicted membrane proteins, Protein evidence (Kim et al 2014), Transporters	Group enriched	5	cerebral cortex: 19.3;heart muscle: 8.2	skeletal muscle: 2.7
SCN8A	ENSG00000196876	Sodium channel, voltage gated, type VIII, alpha subunit	Disease related genes, Plasma proteins, Potential drug targets, Predicted membrane proteins, Protein evidence (Kim et al 2014), Transporters, Voltage-gated ion channels	Group enriched	6	cerebral cortex: 13.4;testis: 3.1	gallbladder: 1.3
SERTM1	ENSG00000180440	Serine-rich and transmembrane domain containing 1	Predicted membrane proteins	Group enriched	8	cerebral cortex: 28.7;endometrium: 24.5;fallopian tube: 21.5;lung: 6.6;smooth muscle: 16.3;thyroid gland: 11.2	ovary: 2.2
SEZ6L	ENSG00000100095	Seizure related 6 homolog (mouse)-like	Predicted membrane proteins, Protein evidence (Ezkurdia et al 2014), Protein evidence (Kim et al 2014)	Group enriched	15	adrenal gland: 9.7;cerebral cortex: 46.9	stomach: 1.9
SLC1A6	ENSG00000105143	Solute carrier family 1 (high affinity aspartate/glutamate transporter), member 6	Predicted membrane proteins, Protein evidence (Kim et al 2014), Transporters	Group enriched	20	cerebral cortex: 8.8;skin: 6.6;testis: 24.0	placenta: 0.7
SLC24A2	ENSG00000155886	Solute carrier family 24 (sodium/potassium/calcium exchanger), member 2	Predicted membrane proteins, Protein evidence (Ezkurdia et al 2014), Protein evidence (Kim et al 2014), Transporters	Group enriched	58	adrenal gland: 6.2;cerebral cortex: 30.8	endometrium: 0.3
SLC24A5	ENSG00000188467	Solute carrier family 24 (sodium/potassium/calcium exchanger), member 5	Disease related genes, Potential drug targets, Predicted membrane proteins, Protein evidence (Ezkurdia et al 2014), Transporters	Group enriched	6	cerebral cortex: 2.6;skin: 7.7;testis: 1.7	kidney: 0.6
SLC25A18	ENSG00000182902	Solute carrier family 25 (glutamate carrier), member 18	Mitochondrial proteins, Plasma proteins, Predicted membrane proteins, Protein evidence (Ezkurdia et al 2014), Protein evidence (Kim et al 2014), Transporters	Group enriched	9	adipose tissue: 15.0;cerebral cortex: 43.0;liver: 41.1	testis: 3.7
SLC30A3	ENSG00000115194	Solute carrier family 30 (zinc transporter), member 3	Predicted membrane proteins, Protein evidence (Ezkurdia et al 2014), Protein evidence (Kim et al 2014), Transporters	Group enriched	6	cerebral cortex: 23.0;testis: 33.5	heart muscle: 4.5
SLC5A11	ENSG00000158865	Solute carrier family 5 (sodium/inositol cotransporter), member 11	Predicted membrane proteins	Group enriched	13	cerebral cortex: 6.7;duodenum: 7.2;kidney: 5.9;small intestine: 12.9	gallbladder: 0.6
SLC6A1	ENSG00000157103	Solute carrier family 6 (neurotransmitter transporter), member 1	FDA approved drug targets, Predicted membrane proteins, Protein evidence (Kim et al 2014), Transporters	Group enriched	10	cerebral cortex: 62.9;liver: 48.7	testis: 5.8
SLC6A7	ENSG00000011083	Solute carrier family 6 (neurotransmitter transporter), member 7	Predicted membrane proteins, Protein evidence (Kim et al 2014), Transporters	Group enriched	6	cerebral cortex: 9.0;colon: 2.1;rectum: 3.5;small intestine: 2.2	duodenum: 0.8
SLC8A3	ENSG00000100678	Solute carrier family 8 (sodium/calcium exchanger), member 3	Predicted membrane proteins, Protein evidence (Kim et al 2014), Transporters	Group enriched	6	cerebral cortex: 10.3;skeletal muscle: 7.8	adrenal gland: 1.4
ST8SIA5	ENSG00000101638	ST8 alpha-N-acetyl-neuraminide alpha-2,8-sialyltransferase 5	Predicted membrane proteins	Group enriched	5	adrenal gland: 9.1;cerebral cortex: 6.1;heart muscle: 4.2;skeletal muscle: 3.0	kidney: 1.1
SYNGR3	ENSG00000127561	Synaptogyrin 3	Predicted membrane proteins, Protein evidence (Ezkurdia et al 2014), Protein evidence (Kim et al 2014)	Group enriched	6	adrenal gland: 7.5;cerebral cortex: 35.3	testis: 3.7
SYNPR	ENSG00000163630	Synaptoporin	Predicted membrane proteins, Predicted secreted proteins, Protein evidence (Ezkurdia et al 2014), Protein evidence (Kim et al 2014)	Group enriched	35	cerebral cortex: 54.6;heart muscle: 12.0	duodenum: 0.9
SYT14	ENSG00000143469	Synaptotagmin XIV	Disease related genes, Predicted membrane proteins	Group enriched	12	adrenal gland: 2.1;cerebral cortex: 2.7;testis: 4.0;thyroid gland: 10.0	endometrium: 0.4
TMCC2	ENSG00000133069	Transmembrane and coiled-coil domain family 2	Predicted membrane proteins, Protein evidence (Ezkurdia et al 2014), Protein evidence (Kim et al 2014)	Group enriched	8	bone marrow: 57.0;cerebral cortex: 15.4	placenta: 4.8
TMEFF2	ENSG00000144339	Transmembrane protein with EGF-like and two follistatin-like domains 2	Predicted membrane proteins, Protein evidence (Ezkurdia et al 2014), Protein evidence (Kim et al 2014)	Group enriched	8	cerebral cortex: 25.5;prostate: 33.3	adrenal gland: 3.9
TMEM130	ENSG00000166448	Transmembrane protein 130	Predicted membrane proteins	Group enriched	9	adrenal gland: 36.4;cerebral cortex: 101.7;testis: 46.7	lung: 7.0
TMEM132B	ENSG00000139364	Transmembrane protein 132B	Predicted membrane proteins, Protein evidence (Kim et al 2014)	Group enriched	6	cerebral cortex: 17.7;skin: 3.6;testis: 4.9;thyroid gland: 6.1	salivary gland: 1.4
TMEM132E	ENSG00000181291	Transmembrane protein 132E	Disease related genes, Predicted membrane proteins, Protein evidence (Ezkurdia et al 2014), Protein evidence (Kim et al 2014)	Group enriched	6	cerebral cortex: 3.4;duodenum: 2.9;kidney: 4.4;small intestine: 1.7;testis: 1.2	placenta: 0.5
TMEM179	ENSG00000258986	Transmembrane protein 179	Predicted membrane proteins	Group enriched	6	adrenal gland: 11.0;cerebral cortex: 14.3	testis: 2.1
TMEM233	ENSG00000224982	Transmembrane protein 233	Predicted membrane proteins	Group enriched	13	cerebral cortex: 7.1;skeletal muscle: 14.0;thyroid gland: 14.1	lung: 0.9
UNC5A	ENSG00000113763	Unc-5 homolog A (C. elegans)	Predicted membrane proteins, Protein evidence (Kim et al 2014)	Group enriched	12	adrenal gland: 7.4;cerebral cortex: 17.3	lymph node: 1.0
AMH	ENSG00000104899	Anti-Mullerian hormone	Disease related genes, Predicted secreted proteins, Protein evidence (Kim et al 2014)	Group enriched	6	cerebral cortex: 4.5;testis: 9.6	pancreas: 1.2
BRINP2	ENSG00000198797	Bone morphogenetic protein/retinoic acid inducible neural-specific 2	Predicted secreted proteins	Group enriched	5	adrenal gland: 11.1;cerebral cortex: 21.3	testis: 3.1
CARNS1	ENSG00000172508	Carnosine synthase 1	Enzymes, Predicted secreted proteins, Protein evidence (Ezkurdia et al 2014), Protein evidence (Kim et al 2014)	Group enriched	6	cerebral cortex: 40.1;skeletal muscle: 41.1	thyroid gland: 7.0
CNDP1	ENSG00000150656	Carnosine dipeptidase 1 (metallopeptidase M20 family)	Enzymes, Plasma proteins, Predicted secreted proteins, Protein evidence (Ezkurdia et al 2014), Protein evidence (Kim et al 2014)	Group enriched	7	cerebral cortex: 69.2;liver: 51.4	duodenum: 8.6
COL20A1	ENSG00000101203	Collagen, type XX, alpha 1	Predicted secreted proteins, Protein evidence (Kim et al 2014)	Group enriched	8	cerebral cortex: 14.8;testis: 7.8	spleen: 1.4
DDX25	ENSG00000109832	DEAD (Asp-Glu-Ala-Asp) box helicase 25	Enzymes, Plasma proteins, Predicted secreted proteins, Protein evidence (Kim et al 2014)	Group enriched	12	cerebral cortex: 21.2;testis: 78.3	thyroid gland: 4.1
FRMPD2	ENSG00000170324	FERM and PDZ domain containing 2	Cytoskeleton related proteins, Predicted secreted proteins, Protein evidence (Kim et al 2014)	Group enriched	6	cerebral cortex: 6.0;fallopian tube: 5.8;lung: 1.7;testis: 4.9	heart muscle: 0.8
FSTL5	ENSG00000168843	Follistatin-like 5	Predicted secreted proteins, Protein evidence (Ezkurdia et al 2014), Protein evidence (Kim et al 2014)	Group enriched	15	adrenal gland: 7.9;cerebral cortex: 11.1	testis: 0.7
IGLON5	ENSG00000142549	IgLON family member 5	Predicted secreted proteins, Protein evidence (Ezkurdia et al 2014), Protein evidence (Kim et al 2014)	Group enriched	6	adrenal gland: 1.3;cerebral cortex: 5.2;testis: 5.3	esophagus: 0.7
IL17D	ENSG00000172458	Interleukin 17D	Predicted secreted proteins, Protein evidence (Kim et al 2014)	Group enriched	5	cerebral cortex: 53.9;skeletal muscle: 52.5	esophagus: 10.0
KLK6	ENSG00000167755	Kallikrein-related peptidase 6	Cancer-related genes, Enzymes, Mitochondrial proteins, Plasma proteins, Predicted secreted proteins, Protein evidence (Ezkurdia et al 2014), Protein evidence (Kim et al 2014)	Group enriched	6	cerebral cortex: 37.9;esophagus: 50.1;fallopian tube: 31.6;kidney: 10.9;tonsil: 41.2	spleen: 6.0
LUZP2	ENSG00000187398	Leucine zipper protein 2	Predicted secreted proteins, Protein evidence (Kim et al 2014)	Group enriched	5	adrenal gland: 8.6;cerebral cortex: 27.9	prostate: 3.5
MPPED1	ENSG00000186732	Metallophosphoesterase domain containing 1	Predicted secreted proteins, Protein evidence (Kim et al 2014)	Group enriched	7	cerebral cortex: 21.0;liver: 6.2	testis: 2.0
NPY	ENSG00000122585	Neuropeptide Y	Plasma proteins, Predicted secreted proteins, Protein evidence (Ezkurdia et al 2014)	Group enriched	15	adrenal gland: 96.3;cerebral cortex: 96.8;prostate: 326.2	appendix: 11.2
NTNG2	ENSG00000196358	Netrin G2	Predicted secreted proteins, Protein evidence (Ezkurdia et al 2014), Protein evidence (Kim et al 2014)	Group enriched	5	bone marrow: 22.6;cerebral cortex: 12.0;prostate: 5.9	heart muscle: 2.6
NXPH1	ENSG00000122584	Neurexophilin 1	Predicted secreted proteins	Group enriched	44	adrenal gland: 30.5;cerebral cortex: 22.5	salivary gland: 0.6
NXPH2	ENSG00000144227	Neurexophilin 2	Predicted secreted proteins	Group enriched	12	cerebral cortex: 2.7;kidney: 4.1;ovary: 9.2	endometrium: 0.4
RTN4RL2	ENSG00000186907	Reticulon 4 receptor-like 2	Plasma proteins, Predicted secreted proteins, Protein evidence (Ezkurdia et al 2014), Protein evidence (Kim et al 2014)	Group enriched	6	cerebral cortex: 22.6;liver: 7.6;thyroid gland: 21.9	skin: 2.8
SCG2	ENSG00000171951	Secretogranin II	Plasma proteins, Predicted secreted proteins, Protein evidence (Ezkurdia et al 2014), Protein evidence (Kim et al 2014)	Group enriched	6	adrenal gland: 309.3;cerebral cortex: 126.7	duodenum: 39.6
SPOCK3	ENSG00000196104	Sparc/osteonectin, cwcv and kazal-like domains proteoglycan (testican) 3	Predicted secreted proteins, Protein evidence (Ezkurdia et al 2014), Protein evidence (Kim et al 2014)	Group enriched	7	adrenal gland: 30.9;cerebral cortex: 69.5;ovary: 26.8;prostate: 67.5	endometrium: 7.2
SPP1	ENSG00000118785	Secreted phosphoprotein 1	Cancer-related genes, Plasma proteins, Predicted secreted proteins, Protein evidence (Ezkurdia et al 2014), Protein evidence (Kim et al 2014)	Group enriched	10	cerebral cortex: 368.3;gallbladder: 1837.1;kidney: 1251.2;placenta: 1425.9	endometrium: 123.7
SST	ENSG00000157005	Somatostatin	Cancer-related genes, Plasma proteins, Predicted secreted proteins, Protein evidence (Kim et al 2014)	Group enriched	5	cerebral cortex: 103.6;duodenum: 288.4;pancreas: 165.2;small intestine: 105.4;stomach: 291.7	adrenal gland: 37.5
