# Supplementary material for: Identification of brain-enriched proteins in the cerebrospinal fluid proteome by LC-MS/MS profiling and mining of the Human Protein Atlas
Source: Clin Proteomics. 2016 May 15;13:11. doi: 10.1186/s12014-016-9111-3 (PMC4868024; doi:10.1186/s12014-016-9111-3)
Supplement: Supplementary file 5 — 10.1186/s12014-016-9111-3 78 tissue-enriched and group-specific candidates. [file 12014_2016_9111_MOESM5_ESM.xlsx]

## Sheet: Table C.3
Additional table 3. 78 tissue-enriched and group-specific candidates.
Gene	Description	Accession Uniprot	Average unique peptides	Average areas	Number of samples detected	RNA tissue category	RNA TS	RNA (FPKM)	FPKM max in non specific	IHC (HPA) brain evidence	IHC (HPA) tissue expression
APLP1	Amyloid-like protein 1	P51693	9	10700000000	6	Tissue enriched	6	cerebral cortex: 382.6	adrenal gland: 60.6	detected	1/42*
SCG3	Secretogranin-3	Q8WXD2	24	7980000000	6	Tissue enriched	8	cerebral cortex: 149.4	adrenal gland: 17.9	detected	7/42
BCAN	Brevican core protein	Q96GW7	21	3640000000	6	Tissue enriched	15	cerebral cortex: 196.1	skin: 13.1	detected	1/42
VGF	Neurosecretory protein VGF	O15240	23	3620000000	6	Tissue enriched	10	cerebral cortex: 16.6	adipose tissue: 1.7	detected	3/42
NPTX1	Neuronal pentraxin-1	Q15818	11	3270000000	6	Tissue enriched	18	cerebral cortex: 66.0	adrenal gland: 3.7	NA	NA
NCAN	Neurocan core protein	O14594	22	2400000000	6	Tissue enriched	60	cerebral cortex: 87.0	testis: 1.5	detected	1/42
OPCML	Opioid-binding protein/cell adhesion molecule	Q14982	7	1560000000	6	Tissue enriched	14	cerebral cortex: 52.0	fallopian tube: 3.8	NA	NA
NPTXR	Neuronal pentraxin receptor	O95502	14	1390000000	6	Tissue enriched	7	cerebral cortex: 88.9	heart muscle: 12.5	detected	2/42
CNTN2	Contactin-2	Q02246	26	1350000000	6	Tissue enriched	6	cerebral cortex: 50.7	testis: 8.7	detected	1/42
SEZ6	Seizure protein 6 homolog	Q53EL9	13	1350000000	6	Tissue enriched	35	cerebral cortex: 33.6	adrenal gland: 1.0	detected	1/42
NRXN2	Neurexin 2	Q9P2S2	20	1180000000	6	Tissue enriched	5	cerebral cortex: 98.5	testis: 19.1	NA	NA
SLITRK1	SLIT and NTRK-like protein 1	Q96PX8	7	1000000000	6	Tissue enriched	27	cerebral cortex: 13.6	pancreas: 0.5	detected	1/42
BAI2	Brain-specific angiogenesis inhibitor 2	O60241	4	840000000	6	Tissue enriched	8	cerebral cortex: 72.7	duodenum: 9.5	NA	NA
NRXN1	Neurexin-1	P58400	20	782000000	6	Tissue enriched	16	cerebral cortex: 90.3	colon: 5.6	NA	NA
CADM2	Cell adhesion molecule 2	Q8N3J6	6	732000000	6	Tissue enriched	10	cerebral cortex: 54.9	adrenal gland: 5.7	detected	3/42
MOG	Myelin-oligodendrocyte glycoprotein	Q16653	3	613000000	6	Tissue enriched	48	cerebral cortex: 118.5	heart muscle: 2.5	detected	1/42
VSTM2B	V-set and transmembrane domain-containing protein 2B	A6NLU5	5	584000000	6	Tissue enriched	108	cerebral cortex: 20.1	smooth muscle: 0.2	NA	NA
CNTNAP4	Contactin-associated protein-like 4	Q9C0A0	12	538000000	6	Tissue enriched	15	cerebral cortex: 21.6	adrenal gland: 1.4	detected	1/42
MEGF10	Multiple epidermal growth factor-like domains protein 10	Q96KG7	7	435000000	6	Tissue enriched	5	cerebral cortex: 9.9	adrenal gland: 2.0	detected	31/42
LY6H	Lymphocyte antigen 6H	O94772	4	406000000	6	Tissue enriched	8	cerebral cortex: 32.2	stomach: 4.0	NA	NA
SERPINI1	Neuroserpin	Q99574	8	391000000	6	Tissue enriched	8	cerebral cortex: 191.6	kidney: 23.8	detected	1/42
TNR	Tenascin-R	Q92752	6	366000000	6	Tissue enriched	25	cerebral cortex: 39.2	adrenal gland: 1.6	detected	1/42
GRIA4	Glutamate receptor 4	P48058	4	331000000	6	Tissue enriched	6	cerebral cortex: 46.4	adrenal gland: 7.3	NA	NA
LRRC4B	Leucine-rich repeat-containing protein 4B	Q9NT99	4	318000000	6	Tissue enriched	5	cerebral cortex: 23.3	adrenal gland: 4.7	detected	37/42
PCDHGC5	Protocadherin gamma-C5	Q9Y5F6	4	262000000	6	Tissue enriched	32	cerebral cortex: 29.3	smooth muscle: 0.9	detected	NA
LINGO1	Leucine-rich repeat and immunoglobulin-like domain-containing nogo receptor-interacting protein 1	Q96FE5	6	152000000	6	Tissue enriched	8	cerebral cortex: 73.9	heart muscle: 9.7	NA	NA
SCN3B	Sodium channel subunit beta-3	Q9NY72	1	150000000	6	Tissue enriched	8	cerebral cortex: 75.9	adrenal gland: 9.8	NA	NA
TMEM132D	Transmembrane protein 132D	Q14C87	4	132000000	6	Tissue enriched	13	cerebral cortex: 7.3	testis: 0.6	detected	2/42
OLFM1	Neolin1	Q99784	4	89700000	6	Tissue enriched	13	cerebral cortex: 322.9	adrenal gland: 24.2	detected	26/42
PCDH8	Protocadherin-8	O95206	3	84100000	6	Tissue enriched	5	cerebral cortex: 3.9	testis: 0.7	detected	NA
PCDH9	Protocadherin 9	Q9HC56	3	60300000	6	Tissue enriched	9	cerebral cortex: 39.4	heart muscle: 4.6	detected	NA
CDH8	Cadherin-8	P55286	2	42300000	6	Tissue enriched	8	cerebral cortex: 20.7	ovary: 2.7	detected	1/40
KIAA1549L	UPF0606 protein KIAA1549L	Q6ZVL6	2	18400000	6	Tissue enriched	13	cerebral cortex: 17.9	skin: 1.4	detected	NA
CSPG5	Chondroitin sulfate proteoglycan 5	O95196	1	255000000	5	Tissue enriched	43	cerebral cortex: 71.7	testis: 1.7	detected	1/42
CBLN2	Cerebellin-2	Q8IUK8	1	230000000	5	Tissue enriched	9	cerebral cortex: 24.0	small intestine: 2.6	NA	NA
FAM19A1	Protein FAM19A1	Q7Z5A9	1	109000000	5	Tissue enriched	17	cerebral cortex: 18.3	adrenal gland: 1.1	detected	18/42
ATP1B2	Sodium/potassium-transporting ATPase subunit beta-2	P14415	1	90900000	5	Tissue enriched	6	cerebral cortex: 152.3	ovary: 25.0	detected	1/41
ST8SIA3	Sia-alpha-2,3-Gal-beta-1,4-GlcNAc-R:alpha 2,8-sialyltransferase	O43173	1	58200000	4	Tissue enriched	6	cerebral cortex: 22.4	adrenal gland: 4.0	detected	1/41
C1QTNF4	Complement C1q tumor necrosis factor-related protein 4	Q9BXJ3	2	48600000	4	Tissue enriched	8	cerebral cortex: 10.1	bone marrow: 1.3	detected	19/41
TMEM59L	Transmembrane protein 59-like	Q9UK28	2	27400000	4	Tissue enriched	11	cerebral cortex: 146.9	adrenal gland: 13.8	detected	1/42
LGI1	Leucine-rich glioma-inactivated protein 1	O95970	2	21900000	4	Tissue enriched	6	cerebral cortex: 28.8	liver: 4.7	NA	NA
LRRTM2	Leucine-rich repeat transmembrane neuronal protein 2	O43300	1	18300000	5	Tissue enriched	9	cerebral cortex: 24.9	adrenal gland: 2.8	NA	NA
GPM6A	Neuronal membrane glycoprotein M6-a	P51674	1	17000000	4	Tissue enriched	23	cerebral cortex: 542.3	lung: 23.2	detected	1/42
GPR158	Probable G-protein coupled receptor 158	Q5T848	1	9620000	4	Tissue enriched	9	cerebral cortex: 20.7	adrenal gland: 2.3	detected	1/42
IL1RAPL1	Interleukin-1 receptor accessory protein-like	Q9NZN1	1	8090000	4	Tissue enriched	8	cerebral cortex: 3.6	urinary bladder: 0.5	detected	NA
KLK6	Kallikrein-6	Q92876	14	16100000000	6	Group enriched	6	cerebral cortex: 37.9;esophagus: 50.1;fallopian tube: 31.6;kidney: 10.9;tonsil: 41.2	spleen: 6.0	NA	NA
SPP1	Secreted phosphoprotein 1/Osteopontin	P10451	10	13200000000	6	Group enriched	10	cerebral cortex: 368.3;gallbladder: 1837.1;kidney: 1251.2;placenta: 1425.9	endometrium: 123.7	detected	25/42
NRCAM	Neuronal cell adhesion molecule	Q92823	35	9430000000	6	Group enriched	6	adrenal gland: 62.7;cerebral cortex: 115.4	pancreas: 14.0	detected	2/42
CNDP1	Beta-Ala-His dipeptidase	Q96KN2	25	9050000000	6	Group enriched	7	cerebral cortex: 69.2;liver: 51.4	duodenum: 8.6	detected	3/42
SCG2	Secretogranin-2	P13521	18	1460000000	6	Group enriched	6	adrenal gland: 309.3;cerebral cortex: 126.7	duodenum: 39.6	detected	39/42
CADM3	Cell adhesion molecule 3	Q8N126	10	1380000000	6	Group enriched	6	cerebral cortex: 130.7;placenta: 57.4	urinary bladder: 14.9	detected	3/42
PTPRZ1	Receptor-type tyrosine-protein phosphatase zeta	P23471	12	1580000000	6	Group enriched	6	cerebral cortex: 150.1;skin: 53.4	stomach: 18.2	detected	1/42
SEZ6L	Seizure 6-like protein	Q9BYH1	8	290000000	6	Group enriched	15	adrenal gland: 9.7;cerebral cortex: 46.9	stomach: 1.9	NA	NA
SPOCK3	Testican-3	Q9BQ16	5	579000000	6	Group enriched	7	adrenal gland: 30.9;cerebral cortex: 69.5;ovary: 26.8;prostate: 67.5	endometrium: 7.2	NA	NA
RTN4RL2	Reticulon-4 receptor-like 2	Q86UN3	7	551000000	6	Group enriched	6	cerebral cortex: 22.6;liver: 7.6;thyroid gland: 21.9	skin: 2.8	detected	41/41
CNTNAP2	Contactin-associated protein-like	Q9UHC6	15	492000000	6	Group enriched	5	cerebral cortex: 28.4;prostate: 10.9	adrenal gland: 3.6	detected	2/42
DNER	Delta and Notch-like epidermal growth factor-related receptor	Q8NFT8	3	405000000	6	Group enriched	6	adrenal gland: 59.2;cerebral cortex: 97.3;salivary gland: 32.7	kidney: 10.7	detected	1/42
CAMK2B	Calcium/calmodulin-dependent protein kinase type II subunit beta (Fragment)	Q13554	3	267000000	6	Group enriched	6	cerebral cortex: 99.4;heart muscle: 47.0;skeletal muscle: 44.9	adrenal gland: 10.5	detected	6/42
ICAM5	Intercellular adhesion molecule 5	Q9UMF0	8	252000000	6	Group enriched	7	cerebral cortex: 21.5;lung: 7.7	testis: 2.2	detected	1/42
FSTL5	Follistatin-related protein 5	Q8N475	6	251000000	6	Group enriched	15	adrenal gland: 7.9;cerebral cortex: 11.1	testis: 0.7	detected	42/42
FRRS1L	DOMON domain-containing protein FRRS1L	Q9P0K9	4	212000000	6	Group enriched	7	adrenal gland: 8.8;cerebral cortex: 29.0;ovary: 11.3	prostate: 2.4	detected	28/42
CAMK2A	Calcium/calmodulin-dependent protein kinase type II subunit alpha	Q9UQM7	3	206000000	6	Group enriched	12	cerebral cortex: 134.7;skeletal muscle: 69.2	heart muscle: 8.8	detected	34/42
MAG	Myelin-associated glycoprotein	P20916	3	155000000	6	Group enriched	7	cerebral cortex: 70.6;ovary: 29.9	fallopian tube: 6.9	detected	1/42
NXPH1	Neurexophilin-1	P58417	2	93100000	6	Group enriched	44	adrenal gland: 30.5;cerebral cortex: 22.5	salivary gland: 0.6	detected	34/41
MDGA2	MAM domain-containing glycosylphosphatidylinositol anchor protein 2	Q7Z553	3	80400000	6	Group enriched	9	cerebral cortex: 4.9;testis: 5.4	skin: 0.6	Not detected	20/42
EPHA5	Ephrin type-A receptor 5	P54756	2	72900000	6	Group enriched	5	cerebral cortex: 11.6;ovary: 2.6	prostate: 1.4	NA	NA
SST	Somatostatin	P61278	1	36100000	6	Group enriched	5	cerebral cortex: 103.6;duodenum: 288.4;pancreas: 165.2;small intestine: 105.4;stomach: 291.7	adrenal gland: 37.5	detected	8/42
TMEM132B	Transmembrane protein 132B	Q14DG7	2	33000000	6	Group enriched	6	cerebral cortex: 17.7;skin: 3.6;testis: 4.9;thyroid gland: 6.1	salivary gland: 1.4	detected	NA
CDH18	Cadherin-18	Q13634	2	27800000	6	Group enriched	14	adrenal gland: 7.6;cerebral cortex: 16.9;testis: 5.4	pancreas: 0.7	detected	3/42
IGLON5	IgLON family member 5	A6NGN9	3	809000000	5	Group enriched	6	adrenal gland: 1.3;cerebral cortex: 5.2;testis: 5.3	esophagus: 0.7	detected	1/42
CNTNAP5	Contactin-associated protein-like 5	Q8WYK1	3	150000000	4	Group enriched	16	adrenal gland: 1.7;cerebral cortex: 3.5;gallbladder: 4.5	rectum: 0.2	NA	NA
EFNA3	Ephrin-A3	P52797	1	138000000	4	Group enriched	5	cerebral cortex: 11.8;esophagus: 17.3;skin: 42.4	colon: 4.7	detected	16/42
CALY	Neuron-specific vesicular protein calcyon	Q9NYX4	1	88500000	5	Group enriched	15	adrenal gland: 29.1;cerebral cortex: 64.0	stomach: 3.1	detected	38/41
AQP4	Aquaporin-4	P55087	1	81000000	5	Group enriched	9	cerebral cortex: 335.5;lung: 114.2	skeletal muscle: 24.9	detected	4/42
NPY	Pro-neuropeptide Y	P01303	2	69500000	4	Group enriched	15	adrenal gland: 96.3;cerebral cortex: 96.8;prostate: 326.2	appendix: 11.2	detected	6/42
PTPRN	Receptor-type tyrosine-protein phosphatase-like N	Q16849	3	44800000	4	Group enriched	6	adrenal gland: 26.1;cerebral cortex: 85.7;pancreas: 17.2	stomach: 6.8	NA	3/42
PTPRT	Receptor-type tyrosine-protein phosphatase T	O14522	2	35800000	4	Group enriched	6	cerebral cortex: 13.3;fallopian tube: 8.2	placenta: 1.7	detected	29/42
FAIM2	Protein lifeguard 2	Q9BWQ8	2	27200000	4	Group enriched	6	adrenal gland: 40.4;cerebral cortex: 187.8	testis: 20.3	detected	1/42
* number of tissues protein is expressed / total number of tissues evaluated, including brain
